# Supplementary material for: Replication competent HIV-guided CRISPR screen identifies antiviral factors including targets of the accessory protein Nef
Source: Nat Commun. 2024 May 7;15:3813. doi: 10.1038/s41467-024-48228-x (PMC11076291; doi:10.1038/s41467-024-48228-x)
Supplement: Supplementary file 4 — Supplementary Data 1 [file 41467_2024_48228_MOESM4_ESM.xlsx]

## Sheet: Sheet1
Supplementary Table 1. List of gRNAs targeting 511 candidate restriction factors.
sgRNA	Sequence
PARP9-gRNA-1	GTTCATTGTAAGCTGCTGCTC
PARP9-gRNA-2	GCAGCTTACAATGAAAAATC
PARP9-gRNA-3	GAGCTGACACTTTACCATATC
APOBEC3G-gRNA-1	GAGCACAGCCAAGACCTGAG
APOBEC3G-gRNA-2	GTATATTACTGCACATCATGC
APOBEC3G-gRNA-3	GAAGGCTCAAATAGCTCTCTT
IFI16-gRNA-1	GACCAGCCCTATCAAGAAAG
IFI16-gRNA-2	GAAAACGCCCAGTGATAGTGA
IFI16-gRNA-3	GTACACAGAACCCGAAAACAG
APOBEC3B-gRNA-1	GAAAGACCCCTGTGTCCCAA
APOBEC3B-gRNA-2	GAAAACTTTGTGTACAATGA
APOBEC3B-gRNA-3	GCCAGACCTACTTGTGCTATG
TRIM5-gRNA-1	GTTTCGAGCTCCTGATCTGAA
TRIM5-gRNA-2	GTCTAGCATTCCTTTCAGATC
TRIM5-gRNA-3	GTTTCTCACAGGTGAAGCTCC
OAS1-gRNA-1	GAGGCCGATCTGACGCTGACC
OAS1-gRNA-2	GAATCTATGTCAAGCTCATCG
OAS1-gRNA-3	GTCAGTACGAAGCTGAGCGCA
IFI44-gRNA-1	GTGAATTCTGTCCTTCAGCGA
IFI44-gRNA-2	GAGAAAGAAGGCGGCCTGTGC
IFI44-gRNA-3	GCCTGATGCGTTACATGCCCT
EIF2AK2-gRNA-1	GAGCTGTTGAGATACTTAATA
EIF2AK2-gRNA-2	GCAACCTACCTCCTATCATG
EIF2AK2-gRNA-3	GAAGTATCTCAACAGCTAATT
APOL1-gRNA-1	GCTGCCCTCACTCCCACACCA
APOL1-gRNA-2	GCCAAGCTCACCAGATGCAG
APOL1-gRNA-3	GATCCTCAAAGTAAGCCCCT
MKI67-gRNA-1	GAAAATGAAAGTCTTCAGAA
MKI67-gRNA-2	GTCTAGCTTCTCTTCTGACCC
MKI67-gRNA-3	GATCAAAAGGAGCGGGGTCGA
SP100-gRNA-1	GCTCCAACTAAGTCTTGAACA
SP100-gRNA-2	GCAGCCTGTCATCTACACCC
SP100-gRNA-3	GACATTTAACCTGCCAGTTC
PARP14-gRNA-1	GTGGTTCTTTAACATCTTCTT
PARP14-gRNA-2	GAAAGAAGATGTTAAAGAACC
PARP14-gRNA-3	GCTGAAGTTGTTTAATTGAA
LILRA1-gRNA-1	GCCCTTCTTCACAATCTCCTG
LILRA1-gRNA-2	GAGCTGACATCAGAAACACAC
LILRA1-gRNA-3	GGGCGGTATCGCTGTTTCTA
HERC6-gRNA-1	GAAAATAATACAAGTTTCCTG
HERC6-gRNA-2	GCACTCCCTGGCATTATCAAA
HERC6-gRNA-3	GTGCACTGAAGAATCTAGGTG
GZMA-gRNA-1	GCGTGTGGCTGGGTCATAGCA
GZMA-gRNA-2	GTTCCGAGGGGTCACTTCCTT
GZMA-gRNA-3	GAATAAATGCGGAGACCCTCG
IGFL2-gRNA-1	GTACTCACCGATGACTTCCCT
IGFL2-gRNA-2	GAGACAGACTGACACATAAGC
IGFL2-gRNA-3	GTTACTTACCCAGCACACTCC
OAS2-gRNA-1	GTGATCCTCTTGATAAAGCAC
OAS2-gRNA-2	GATGCCAGTGCTTTATCAAG
OAS2-gRNA-3	GACCCAACCAATAATGTGAG
LAIR1-gRNA-1	GTTCTCTTCCAGTGCTCTGCC
LAIR1-gRNA-2	GCTGTTTACAGAAACCTCTGG
LAIR1-gRNA-3	GCCCTCCCAGGACCCACGCAG
RNASE3-gRNA-1	GTTAATTGCCCGCATTGCAA
RNASE3-gRNA-2	GACTGGAACCACAGGATACCG
RNASE3-gRNA-3	GCACTGAGCCCTCGTAAACTG
LILRB2-gRNA-1	GTTTGCCCTGACGTCGATGT
LILRB2-gRNA-2	GTCAAGGTCTGGGAAGGCACC
LILRB2-gRNA-3	GACCGGTCCCATCTCCACACC
APOL3-gRNA-1	GATATACCCTGGAACCCAAA
APOL3-gRNA-2	GCGCAGTCACGAATCTCTTCC
APOL3-gRNA-3	GACTCTCTCCCGGAAGTATT
TNFSF10-gRNA-1	GTACAGACTCCAAGAATGAAA
TNFSF10-gRNA-2	GATGTGAGCTGCTACTCTCTG
TNFSF10-gRNA-3	GACTACCTTGAACTGTAGAAA
C2orf16-gRNA-1	GCCGACGCAGTCCCCTTAAGG
C2orf16-gRNA-2	GTAAAGTCTGTGACGATACCA
C2orf16-gRNA-3	GCGCCTGATGTAGACTTGTAC
IFI44L-gRNA-1	GATCATCCACTTTAGTAAGCA
IFI44L-gRNA-2	GAATCTTACCTGATATCTGTC
IFI44L-gRNA-3	GTTATCCTCTTTATGTCGTCT
CASP10-gRNA-1	GTAGACCTCCCTAAGTTTCC
CASP10-gRNA-2	GTGAAGATAATCTGACATGCC
CASP10-gRNA-3	GACTGCTGCCCACCCGACAA
SIGLEC9-gRNA-1	GTTGACCATGACTGTCTTCCA
SIGLEC9-gRNA-2	GTCCTACCTGTGCCGTCTCCT
SIGLEC9-gRNA-3	GGACACGGAGGTCCCTATCC
RARRES3-gRNA-1	GGCCACACCAACTTCAACCT
RARRES3-gRNA-2	GTTGGTGTGGCCACGGCGCT
RARRES3-gRNA-3	GAGATGGCTACGTGATCCATC
MLKL-gRNA-1	GAAGAACCCTACCATCCACAG
MLKL-gRNA-2	GATCCCGCAAGAGCAAATCA
MLKL-gRNA-3	GTTCTGAGAAGATCCGCAAGC
CASP5-gRNA-1	GACGAAAAGAATCTCACAGCC
CASP5-gRNA-2	GTAGTGAGCCCCATTCCTTGC
CASP5-gRNA-3	GTTTGTAGATTCTGCTGACTC
TLR4-gRNA-1	GACCTGAGCTTTAATCCCCTG
TLR4-gRNA-2	GCCCCTTCTCAACCAAGAACC
TLR4-gRNA-3	GCCAGCTTTCTGGTCTCACGC
FCGR3A-gRNA-1	GAAAAAGCCCCCTGCAGAAGT
FCGR3A-gRNA-2	GAAAGCCACACTCAAAGACAG
FCGR3A-gRNA-3	GATCTCATCATTCTTTCCACC
SP110-gRNA-1	GTCTTCTTCCGCATTCATTT
SP110-gRNA-2	GTACCTTGCACAGTGCTAGTG
SP110-gRNA-3	GAGAATGTTGTGCACCACTC
DEFB1-gRNA-1	GCCGATCTTTACCAAAATTCA
DEFB1-gRNA-2	GACAGGTGGTAACTTTCTCAC
DEFB1-gRNA-3	GTAACAGGTGCCTTGAATTT
CASP1-gRNA-1	GCTTGAGAGTCTTGCATATTA
CASP1-gRNA-2	GATGGAAACAAAAGTCGGCAG
CASP1-gRNA-3	GAAAGCTGTTTATCCGTTCCA
CD3E-gRNA-1	GAGATAAAAGTTCGCATCTTC
CD3E-gRNA-2	GTATTATGTCTGCTACCCCAG
CD3E-gRNA-3	GAGGGCATGTCAATATTACTG
MS4A4A-gRNA-1	GAATTCCTGCTGCAATTGACA
MS4A4A-gRNA-2	GCAACTTACCCCAAGGACTT
MS4A4A-gRNA-3	GAATTGTGTACCCGATATACA
APOBEC3F-gRNA-1	GTGGCCTCCCCAGCTGACCGC
APOBEC3F-gRNA-2	GCCCACCACATGGGACAGCGC
APOBEC3F-gRNA-3	GAAAAACCTACGCAAAGCCTA
C1orf162-gRNA-1	GCTAGTTGTTGGGGCTGCTG
C1orf162-gRNA-2	GCTGCAGCTTTCATCCATCCC
C1orf162-gRNA-3	GCAGTAGAACCCCAGCACAAA
BRCA2-gRNA-1	GAAATCAAGAAAAATCCTTAA
BRCA2-gRNA-2	GACTTATTAAATGAATTTGAC
BRCA2-gRNA-3	GTCTTACCGAAAGGGTACAC
RNASE2-gRNA-1	GACTGGAACCACCGGATACTG
RNASE2-gRNA-2	GGGAGGTCATATTGATGTGC
RNASE2-gRNA-3	GTTAATGACCTGCATTGCAT
TAPBP-gRNA-1	GTGTCCCACTTCTACCCTTC
TAPBP-gRNA-2	GAAGCGGCTCATCTCGCAGTG
TAPBP-gRNA-3	GCCCCGGGGATACCGCCTGA
GGH-gRNA-1	GACGCTCAGATTATGCTAAAG
GGH-gRNA-2	GTGACTGCCAATTTCCATAAG
GGH-gRNA-3	GTGCGTCCTATGTAAAGTACT
RIPK3-gRNA-1	GCATGGAGAACGGCTCCTTGT
RIPK3-gRNA-2	GAACTGTTTGTTAACGTAAAC
RIPK3-gRNA-3	GTCCTTACCTGTAGACGTCAC
SSX7-gRNA-1	GAATACTTCTCTAAGAAAGAG
SSX7-gRNA-2	GTTCTGTGAGCCAGATGCTTC
SSX7-gRNA-3	GAGCCTGCAAAAAGTCATCTG
HLA-B-gRNA-1	GCTCCGATGACCACAACTGCT
HLA-B-gRNA-2	GCGTACTGGTCATGCCCGCGG
HLA-B-gRNA-3	GCCTGGCTGTCCTAGCAGTTG
SP140-gRNA-1	GGCCAAGCTCATGGCCCAGC
SP140-gRNA-2	GCACTTGCCATCTGCCCCTGC
SP140-gRNA-3	GTATTGTGTACTCAGTGAAC
NKG7-gRNA-1	GTTGCTTTGAGCACCGATTTC
NKG7-gRNA-2	GCTGCGGTGGTTGAGACAAGC
NKG7-gRNA-3	GTGGCGGTGTACACCAGCGAG
HLA-A-gRNA-1	GCCACCCCATCTCTGACCATG
HLA-A-gRNA-2	GTCCCTCCTTACCCCATCTCA
HLA-A-gRNA-3	GCCAGTCACAGACTGACCGAG
HAVCR1-gRNA-1	GCATGAAAATCACCGTATCAT
HAVCR1-gRNA-2	GAACCCACCCTACGACACTGC
HAVCR1-gRNA-3	GCCATTGTACTCTTACACAAC
LILRA6-gRNA-1	GCCCTCCCTCCTGACCCTGC
LILRA6-gRNA-2	GCAGACTCACCTGCCTGCACG
LILRA6-gRNA-3	GCTCTCTTCCAGGGCTGAGTC
COA1-gRNA-1	GCAGTTGAAGATTCCTGTCTC
COA1-gRNA-2	GTGTCGATGAGCTTGAGATAA
COA1-gRNA-3	GATTATCTCAAGCTCATCGAC
TCHHL1-gRNA-1	GATGTTTGACACTCAAGAACC
TCHHL1-gRNA-2	GACTCATGACCAACCAGTTG
TCHHL1-gRNA-3	GTGCCCCGTTACTGTCCTCAC
FCRL3-gRNA-1	GCAGCAGCAGCCACAGAAGCA
FCRL3-gRNA-2	GTTACCTGATTGTTCTCTTCC
FCRL3-gRNA-3	GCTCCTGGAAGAGAACAATC
KRTAP19-2-gRNA-1	GGCCACAGAGGCTGTGGAGA
KRTAP19-2-gRNA-2	GAGCCATCTCCACAGCCTCTG
KRTAP19-2-gRNA-3	GGTGGCATGTGCTATGGCTA
MT1H-gRNA-1	GCTGCTGCTCCTGTTGCCCCC
MT1H-gRNA-2	GCCCCTTTGCAGATGCAGCCC
MT1H-gRNA-3	GCCCGCACTCACTCTTCTTGC
NDUFB6-gRNA-1	GTTATTACAGGAAAAACCATA
NDUFB6-gRNA-2	GAAGACTTACAGGGAATATTC
NDUFB6-gRNA-3	GTTCCTAGGGTGATACAATTC
MARCO-gRNA-1	GTTTGGTGAAAAGCAGCTTGT
MARCO-gRNA-2	GGTGAACTTCTCCCTAGCTG
MARCO-gRNA-3	GTGACGCGGACCCAGGTGAGT
GBP5-gRNA-1	GTACTGTGAACAAAATTGATC
GBP5-gRNA-2	GTGATATCCAGATCTTTGCAC
GBP5-gRNA-3	GGTGTGTGCCTCATCCCAAC
TMEM126B-gRNA-1	GTCTATGATTTCTATGACCAT
TMEM126B-gRNA-2	GAAGAACTTACTTGGTTGCC
TMEM126B-gRNA-3	GCCTTGAAGCAGCGTCTGAAC
DTX3L-gRNA-1	GTGTTGATGCATATCACCAGA
DTX3L-gRNA-2	GAGTCTCAGATGTCATCACT
DTX3L-gRNA-3	GTATGCAGTTCGCTGTATTCC
CD4-gRNA-1	GCCTGCTGGAATCCAACATCA
CD4-gRNA-2	GAGCTCCAGGATAGTGGCACC
CD4-gRNA-3	GTGGGTCCTTACCCTTGATGT
PSG11-gRNA-1	GTCAAATAATTATATATGGAC
PSG11-gRNA-2	GCCAGCCACCCAAAGTGTCCG
PSG11-gRNA-3	GAGCTGCATCCTATGAGTCAT
PRG3-gRNA-1	GGCTTAGAAGGAGCAGACGA
PRG3-gRNA-2	GCCCCCTCACCTTTGGTGCAT
PRG3-gRNA-3	GTCTGGATTGGAGGCAACCTC
APOBEC3A-gRNA-1	GCTTACCATCGTAGGTCATGA
APOBEC3A-gRNA-2	GTTTGCAGTGCCTCCTTATAT
APOBEC3A-gRNA-3	GATGGAAGCCAGCCCAGCATC
ANKRD20A3-gRNA-1	GTACCGTCTCAGCCTATCAA
ANKRD20A3-gRNA-2	GAATTTGCAAGAAAGAGAAAA
ANKRD20A3-gRNA-3	GTGCTTCAATATGTGCACCA
APOL6-gRNA-1	GCAACGTACCACTCACGATGC
APOL6-gRNA-2	GCGCCAGTGTTGTTCCCGCAA
APOL6-gRNA-3	GCCTCACTTTCTCTCTCCGCC
SIGLEC7-gRNA-1	GGTCCTGTTCGTGGTCACGC
SIGLEC7-gRNA-2	GGCAAAATGAGGCCTGTATC
SIGLEC7-gRNA-3	GCACCTGTGTACTCCTGTTGC
CENPF-gRNA-1	GACAGCTTGACAAACTGAAGA
CENPF-gRNA-2	GACACCAAGTCAATATTATAG
CENPF-gRNA-3	GGTTGAAAATGAAAAAACCG
C6orf1-gRNA-1	GAGAGTGGCTACCAGCACAAG
C6orf1-gRNA-2	GTGTATGTACAGAAGAAAAAG
C6orf1-gRNA-3	GTACAGCTATGACCCAGCTG
PTPRC-gRNA-1	GTAATTCTTACCAGTGGGGGA
PTPRC-gRNA-2	GAGCCCAACACCTTCCCCCAC
PTPRC-gRNA-3	GACTCCATCTAAGCCAACATG
GZMH-gRNA-1	GTTCCTTTCAGAGGAGATCAT
GZMH-gRNA-2	GTGGCGGCATCCTAGTGAGAA
GZMH-gRNA-3	GCATGGAAGAGACGTTCACAC
CD58-gRNA-1	GATGTTAAGTTGTAGATAGTG
CD58-gRNA-2	GCATGTTGTAATTACTGCTAA
CD58-gRNA-3	GCTAACTTGTGCATTGACTAA
CCR3-gRNA-1	GAGTTATGCCCCCTGACATAG
CCR3-gRNA-2	GCACGTCATCATAGTAGGATG
CCR3-gRNA-3	GCTGTTAAGAGCACACAAGCC
POLQ-gRNA-1	GATGCTGGGAGACTCTCACCG
POLQ-gRNA-2	GCCGAGTAATATAGCAAATCT
POLQ-gRNA-3	GAATAAAAGTAGACGGTTATA
CLEC12A-gRNA-1	GCAATACATGTTATTTAAGTC
CLEC12A-gRNA-2	GTTATGCCAAATCCATCTCCT
CLEC12A-gRNA-3	GCTCCAGCTCCCTCTCATGTA
SGOL2-gRNA-1	GAGTGATGGAGTGCCCAGTGA
SGOL2-gRNA-2	GCAAATGTCTCTTAATTCCTG
SGOL2-gRNA-3	GAGTGAGCCAGTTTCCATCAC
BTN3A2-gRNA-1	GCTGAGCAAGGAGTGAGCAGC
BTN3A2-gRNA-2	GCTTTCATGTCTCCCTCCTCT
BTN3A2-gRNA-3	GTAACTTACTGAGTTCCTCC
LAIR2-gRNA-1	GTTCTCTTCCAGTGCTCTGCC
LAIR2-gRNA-2	GATGACTTACCCTCCTGCGTG
LAIR2-gRNA-3	GCATTCATGGTGCATCAAATC
TROAP-gRNA-1	GAGGGTCAGCCACAAACTCTA
TROAP-gRNA-2	GTCCAGGGACCATAGAGTTTG
TROAP-gRNA-3	GGGCGTTGAATATTGAGCGG
KRTAP5-4-gRNA-1	GCTGTAGAACGATGCCATATC
KRTAP5-4-gRNA-2	GTAAGCGTCCCACCTGCAACA
KRTAP5-4-gRNA-3	GTGAGCCCCAAATCATTGCTC
PTPRJ-gRNA-1	GCGGCTGCCTCCGCGCTCGCC
PTPRJ-gRNA-2	GCAGCCTTCCTCACACCCGTG
PTPRJ-gRNA-3	GCGCGCGGGGCATGAAGCCGG
RAET1L-gRNA-1	GTCCACCACCTCTCTCAGTAC
RAET1L-gRNA-2	GTCATCCCTAAGTTCAGACC
RAET1L-gRNA-3	GTCTTCTCTGAGTCAAAGAGT
APOBEC3C-gRNA-1	GAATCCCTTCCAAGGCTTGAA
APOBEC3C-gRNA-2	GCTACGGGAGAGTCTCCAGTG
APOBEC3C-gRNA-3	GTCTCCTAACACAAAGTACC
ZBP1-gRNA-1	GAGTCACTTTCCTCGAGACAT
ZBP1-gRNA-2	GCTCGAAGCTCACCCCCAAGC
ZBP1-gRNA-3	GATCAGTCCCGCCCAAGCACC
AIM2-gRNA-1	GTTTGACCTAAGTGACAACAC
AIM2-gRNA-2	GAAAAGTCTCTCCTCATGTTA
AIM2-gRNA-3	GCCTTATCCTACCTTAACATG
IFNAR1-gRNA-1	GCTGGAGCCACTGAACTTGAA
IFNAR1-gRNA-2	GTAGATGACAACTTTATCCTG
IFNAR1-gRNA-3	GATCTAATGTTAAAGACTGG
C4BPA-gRNA-1	GCTTTACTTACTTTCACATTG
C4BPA-gRNA-2	GTCCAGCCAACTCCTCTATCT
C4BPA-gRNA-3	GACAAACGATGCAGACACCC
FCGR1B-gRNA-1	GTCTGTGGATTTCCAGCTGTA
FCGR1B-gRNA-2	GTCTCCAAGTAGACACCACAA
FCGR1B-gRNA-3	GTCACCCACTTGCCCATCAAC
CEACAM1-gRNA-1	GTCTGATTGTTTATCCACCAC
CEACAM1-gRNA-2	GTCACTGCGGTTCGCACTCAC
CEACAM1-gRNA-3	GTGTCTCTCGACCGCTGTTTG
CD72-gRNA-1	GTTCAAGTGCCCGCAGTCCT
CD72-gRNA-2	GTGATGCATTATCCATCCCGA
CD72-gRNA-3	GGTATCGCAGGCAGGTTGTG
PRG4-gRNA-1	GAAACAGACAGCAGCAACAAC
PRG4-gRNA-2	GATTCAGCAAGTTTCATCTCA
PRG4-gRNA-3	GTGCTTTGAGTCCTTCGAGAG
CCNB3-gRNA-1	GACTGGCCAAAAAGAATAAG
CCNB3-gRNA-2	GTTGTTTCCAAGAAGATAAAC
CCNB3-gRNA-3	GTCATCATGACCCATCTGAAA
CEACAM3-gRNA-1	GTGTGAGCAGAAGCCCCTGCC
CEACAM3-gRNA-2	GCTCCCACAGCTCTGCCTTCT
CEACAM3-gRNA-3	GATGCATTCTCTGTGGGGAG
RPS21-gRNA-1	GAGATGATTCCATTCTCCGAT
RPS21-gRNA-2	GTTCTAGGTTGACAAGGTCAC
RPS21-gRNA-3	GACCGATGATGCGATTGCTAG
SPAG5-gRNA-1	GTCATAATACTCATTTCTGCC
SPAG5-gRNA-2	GCTTCTTTAGACTCTTGTAGC
SPAG5-gRNA-3	GTTTCACCCGAGTAGCATCAA
CD38-gRNA-1	GTCTGGCCCATCAGTTCACAC
CD38-gRNA-2	GCCAGCGGGACATGTTCACCC
CD38-gRNA-3	GTGAAAGCATCCCATACACTT
TPRX1-gRNA-1	GCGCCGCTGGAAGGATTCCCG
TPRX1-gRNA-2	GCCATTCCGTGGCCCAATCCC
TPRX1-gRNA-3	GCCTGCAGCTGTTGCTCCCTG
LILRA5-gRNA-1	GTGTGCAGATGGATGAGACCA
LILRA5-gRNA-2	GCGAGGCAGAGCAGAACCATG
LILRA5-gRNA-3	GGAGGCCCAGGAATACCGTC
SIRPB1-gRNA-1	GTCGGATGGTCTCAGACAAGT
SIRPB1-gRNA-2	GAGCCAAACCCTCTGCCCCCG
SIRPB1-gRNA-3	GCCAGCAGTAGCGTCATCAGC
NMI-gRNA-1	GTATAAAAGATGAACAAAATA
NMI-gRNA-2	GTGACACACAACAAATTCTTA
NMI-gRNA-3	GACAACTGGCTGTCATTCTC
MNDA-gRNA-1	GCGCAAGAAACAAACTGACAT
MNDA-gRNA-2	GTACATCAATTAAGTCCTTAC
MNDA-gRNA-3	GTTCTTGCATCCACCTGCCGT
TAP1-gRNA-1	GGGATCAGTGTCCCTCACCA
TAP1-gRNA-2	GAGAGTTAAGTTTCGAGTGA
TAP1-gRNA-3	GCTTGTAGAATCCAGTCAGTG
LILRB4-gRNA-1	GCAGACTCACCTGCCTGCATG
LILRB4-gRNA-2	GCCCAGGACCCACATGCAGGC
LILRB4-gRNA-3	GCCCTGCATAGTCCTCTGTCA
CDKN2A-gRNA-1	GTTGTAGAAGCAGGCATGCGT
CDKN2A-gRNA-2	GCCCAACGCACCGAATAGTTA
CDKN2A-gRNA-3	GTCTTGGTGACCCTCCGGATT
PYHIN1-gRNA-1	GAGATGTCCAAAGAGCAGACT
PYHIN1-gRNA-2	GACAGGAAGTATGGCTGTAGT
PYHIN1-gRNA-3	GACGACAATCTATGAAATTC
IFIT1-gRNA-1	GTGCGATCTCTGCCTATCGCC
IFIT1-gRNA-2	GCCAATTTGTAGACGAACCCA
IFIT1-gRNA-3	GTTAAGCGGACAGCCTGCCTT
APOL4-gRNA-1	GAGGGTGCAGCAAAACCATCC
APOL4-gRNA-2	GTGCGTGTGGCTGAATTGCCC
APOL4-gRNA-3	GTGCTGACTAGCGATGAAGCC
HLA-C-gRNA-1	GCTTCCTCCTACACATCATAG
HLA-C-gRNA-2	GCTCTCAGCTGCTCCGCCGCA
HLA-C-gRNA-3	GTCACCGCTATGATGTGTAGG
MT1X-gRNA-1	GCTGCTGCTCCTGCTGCCCTG
MT1X-gRNA-2	GTCCCTTTGCAGATGCAGCCC
MT1X-gRNA-3	GCCTGCACTCACTCTTCTTGC
LAMP2-gRNA-1	GACCAGAACGAGCCCTGAGCC
LAMP2-gRNA-2	GCAAGAACATCCCAGTAGTGT
LAMP2-gRNA-3	GATGATGTTGTCCAACACTAC
C17orf47-gRNA-1	GGGAGACTGCAGCACTTCGA
C17orf47-gRNA-2	GTGAAACCAAGCCCTCCGCAA
C17orf47-gRNA-3	GCATCCCCCAAGCTCCCACAG
HRC-gRNA-1	GTGAGCACTGCGACCAGTGCC
HRC-gRNA-2	GCGCAGGTCCACAGGATGCTC
HRC-gRNA-3	GCCATACTCCTGAGCATCCTG
FCRL5-gRNA-1	GTTCAGTTCCGGTGTCTCGCC
FCRL5-gRNA-2	GCTCACCGCCTTACTGCGCTG
FCRL5-gRNA-3	GACAAGTCAGTCCGCTGTGAA
ZNF28-gRNA-1	GTTTCAGTCGCAAATCACACA
ZNF28-gRNA-2	GTCAGGGATGGCTCTTCCTC
ZNF28-gRNA-3	GTCTTTACAGGGATGTGATGC
NDUFS5-gRNA-1	GTCGGCCTTAACATAGATCGA
NDUFS5-gRNA-2	GTCAACCATCGATCTATGTTA
NDUFS5-gRNA-3	GTCCCCCTTGCCAATGTGGTG
CENPE-gRNA-1	GAATGTCATTTATCAAGTTGA
CENPE-gRNA-2	GTATAAGCTTACCAAAATTGA
CENPE-gRNA-3	GATCATCGATTCTGCCATACA
SIGLEC10-gRNA-1	GGTGTTGTGGTCCTGGGGTC
SIGLEC10-gRNA-2	GCACGTGAAATGCTGATAACA
SIGLEC10-gRNA-3	GCAGCTTCACGCCCAGACCCC
XRRA1-gRNA-1	GTCAGAAAACCTGCTGCCTCT
XRRA1-gRNA-2	GAAAGCTTACCTAGAGGCAGC
XRRA1-gRNA-3	GAGAGTCTCGGCGGGAAAATC
CTAG1A-gRNA-1	GAGCAGCTTTCCCTGTTGATG
CTAG1A-gRNA-2	GGCTTAGCGCCTCTGCCCTG
CTAG1A-gRNA-3	GCATGCCTTTCGCGACACCCA
AHSG-gRNA-1	GTTCCAGCTGTTGAAACTAGA
AHSG-gRNA-2	GCAAAATGTGATTCCAGTCC
AHSG-gRNA-3	GTGAGATTGAAATAGACACCC
GIMAP7-gRNA-1	GACAGCCTTGATCAATGCAA
GIMAP7-gRNA-2	GCAACAGCGAACACCATCCT
GIMAP7-gRNA-3	GCTTCTTGTTGTAGACACTCC
GBP4-gRNA-1	GACCTTCTCAGAGAGCATGAA
GBP4-gRNA-2	GAAAGCCGCTTAAGCTCAGCC
GBP4-gRNA-3	GAAGTAGAGATTGTGTCCTCC
PAGE1-gRNA-1	GAGGCCCAACTCCTGGACATC
PAGE1-gRNA-2	GAACAGGTTCACCCGAAGAC
PAGE1-gRNA-3	GTCATCTGCTCTTCATTTCGC
MX2-gRNA-1	GTTCCGGTAGCTGATCCTTC
MX2-gRNA-2	GTGTGGTGGCACTGTGCCGAA
MX2-gRNA-3	GACAACCAGCCCCGAGACAT
ZWINT-gRNA-1	GCTACCTGTTGTAGCTGCCAC
ZWINT-gRNA-2	GATACCACCACAAACTCAACC
ZWINT-gRNA-3	GGCCTCTACGTGCTCCCTGT
LRRC37A-gRNA-1	GCAGGGACAGCGAAGCCCCAA
LRRC37A-gRNA-2	GTCACTCTCCTCCTCCTCCGT
LRRC37A-gRNA-3	GTTTACCCAGGGTCCCTGTTG
PHF11-gRNA-1	GAATCTGCAGCTGTATTCTTC
PHF11-gRNA-2	GACTTGTGGAATGTGAGGATC
PHF11-gRNA-3	GACGCAGTTCCACAGTCTGA
VRK2-gRNA-1	GTGCAAGACATGTAGTAAAAG
VRK2-gRNA-2	GACATGTCTTGCATCTTTCTC
VRK2-gRNA-3	GAGACCAGATCCATAAAACAG
USP26-gRNA-1	GCATTCAAGCTATAGCGTTTG
USP26-gRNA-2	GTCATGCATCATGAACGCCAC
USP26-gRNA-3	GATGGCTGCCCTATTCCTACG
TOPBP1-gRNA-1	GTTTAAAAACTTCACAAAAAA
TOPBP1-gRNA-2	GAGAGCTTTAAAAAAACATT
TOPBP1-gRNA-3	GTGTCTTTGATCACCTCAAAA
TFB2M-gRNA-1	GACTTGAAGCTGGTGCCAAAG
TFB2M-gRNA-2	GCTTAATACATGATACAAGTC
TFB2M-gRNA-3	GTAGAAACTAATGGCAGATCC
ZNF429-gRNA-1	GACCATTGACATTTACAGATG
ZNF429-gRNA-2	GAGTTCTGTTGTGCTGTGTCC
ZNF429-gRNA-3	GCTTTCTCTAGACAAGTGATT
ZNF257-gRNA-1	GTAATATGAAGAGACATGAGA
ZNF257-gRNA-2	GCTCATGTCTCTTCATATTAC
ZNF257-gRNA-3	GTTCAGGGACCACTGACAATT
ACP1-gRNA-1	GAAAGCTAAAATTGAACTACT
ACP1-gRNA-2	GCCTGAAAACTGCTTCTGCAA
ACP1-gRNA-3	GTGAGCTGCCTAAGAAATCA
LILRA4-gRNA-1	GCATCAGATACACTCTGTACA
LILRA4-gRNA-2	GAAGAGGGAAACTCAATGTCG
LILRA4-gRNA-3	GAGCCAGGTCCCGTGATCACC
ZNF417-gRNA-1	GCCAGCGAGGATATGAGAGCC
ZNF417-gRNA-2	GCACTGTGACCTTTGAAGATG
ZNF417-gRNA-3	GCGATGGCAGCGGCTGCGCCG
IL18R1-gRNA-1	GCAACAGCACATCATTGTATA
IL18R1-gRNA-2	GAAACAGTTACTATCAAACAC
IL18R1-gRNA-3	GATCATGCAAAGCAATTCTCG
NAPSA-gRNA-1	GTGCTATCAGGTGCAGTATTT
NAPSA-gRNA-2	GCAAACTTGGTCCCATTGGCC
NAPSA-gRNA-3	GGCCCAATATCCCATCAAAA
PRAMEF16-gRNA-1	GCCAGTCCCCATCCAGACTCC
PRAMEF16-gRNA-2	GCTCACCTGGGGCGAAGCTTC
PRAMEF16-gRNA-3	GCATGAGAAAGAGGCAGACAG
EPSTI1-gRNA-1	GAGAATCTGTAAGAATCAAGA
EPSTI1-gRNA-2	GAGCTGAACTCCAAAAAATGA
EPSTI1-gRNA-3	GTGTATTTAGATTGCATCAGC
TNFRSF18-gRNA-1	GTACCCTGGGACTGTACCCCC
TNFRSF18-gRNA-2	GCGAGGAGTGCTGTTCCGAG
TNFRSF18-gRNA-3	GTCGCTCGCCCCGCTCTTCCT
IVL-gRNA-1	GAAGCAATACTTCTCCCTTTG
IVL-gRNA-2	GAAAGCACATGACTGCTGTAA
IVL-gRNA-3	GCTAGCTCTTGATCCAGTTGC
PCED1B-gRNA-1	GAAGTTATGTTTACGTGCCT
PCED1B-gRNA-2	GAGGCCGCTGATAACGGGGTG
PCED1B-gRNA-3	GTTCCGCTCCGACCACCATC
HSH2D-gRNA-1	GAGAGTTTCACTCTGTCACTC
HSH2D-gRNA-2	GTGAAACTCTGTCTCTAAAAT
HSH2D-gRNA-3	GTCCAGTCATTCCCTAGGACT
CASC5-gRNA-1	GTATCAACCAACAGCTTATCT
CASC5-gRNA-2	GATTTATAGAGAAGATTGTG
CASC5-gRNA-3	GAAACATATTGACTTAACATC
PRAMEF2-gRNA-1	GCACGTCAGATAATGAACTCG
PRAMEF2-gRNA-2	GTCTTCATCAGCGATACCAG
PRAMEF2-gRNA-3	GTGCTCTATCTCCCACTCTTC
SPRR2G-gRNA-1	GCTGCTTGCACTGCTGCTGC
SPRR2G-gRNA-2	GGACAAGGAGGAGGCAGGTA
SPRR2G-gRNA-3	GGATACTTCTGCTGGCAGGG
SLAMF6-gRNA-1	GCACAATTAATCATTCCAAAG
SLAMF6-gRNA-2	GCTCTTTGGAATGATTAATTG
SLAMF6-gRNA-3	GCACGTGGATTTCTGGACTTT
ENTPD1-gRNA-1	GTACCCTTCTGCTGGCTTGTC
ENTPD1-gRNA-2	GAGCTGCAATGAAGGGAACCA
ENTPD1-gRNA-3	GTGCATCAAGTAGAAGAATGC
SLC31A2-gRNA-1	GTGGAGTGTCCACAGTCCTGC
SLC31A2-gRNA-2	GAATTCTTACCAGCAGGACTG
SLC31A2-gRNA-3	GCATCGGCTACTTCATCATGC
CXorf27-gRNA-1	GGCTTGGAGGCCAGCAACAA
CXorf27-gRNA-2	GACCTGTAGCTCATTTCTAGA
CXorf27-gRNA-3	GTGCGCAACACTTCACAAGAT
HRNR-gRNA-1	GGAGTATGATACGTTGAACA
HRNR-gRNA-2	GCGGCCCGAAGCGTGATGGG
HRNR-gRNA-3	GACCATGCTTACTATAGCCAG
ZNF141-gRNA-1	GTTCAGGAACTCTTAACATTC
ZNF141-gRNA-2	GTATCCTCACCCAGGGAGACC
ZNF141-gRNA-3	GCTCTCACCTACCTGGGGGTC
GZMB-gRNA-1	GGCCCACAATATCAAAGAAC
GZMB-gRNA-2	GTCCCCCACGCACAACTCAA
GZMB-gRNA-3	GCATGCCATTGTTTCGTCCAT
P2RX5-gRNA-1	GTTTCAGGGAGCCATTCCTGA
P2RX5-gRNA-2	GACCCCTGCAGGAGTGAAGAC
P2RX5-gRNA-3	GCACCAGGCAAAGATCTCAC
ERICH1-gRNA-1	GGAGGCATCGTGCAATGTTC
ERICH1-gRNA-2	GAACATTGCACGATGCCTCC
ERICH1-gRNA-3	GCGCTGGCAGTGTAGAGCCGT
SLC26A3-gRNA-1	GCAGTAGTGAAGCCACTGATG
SLC26A3-gRNA-2	GCTTACCCACGGATATGTGTC
SLC26A3-gRNA-3	GTTTCCGATTCTGAGTATGA
SUSD1-gRNA-1	GTGTGGCATGTTCATGGCAAG
SUSD1-gRNA-2	GTGGTCGGGTGGAAAGGTTC
SUSD1-gRNA-3	GAACGGGAGGACTCAGTGTGT
C1orf127-gRNA-1	GTCTCAGAAGCATCTTCTTGT
C1orf127-gRNA-2	GATGTGGCTACTTCCTGCATC
C1orf127-gRNA-3	GCTTGTCCGTGTCTGACCTGA
C6orf10-gRNA-1	GTGGGCACGATGTAAGCAAAG
C6orf10-gRNA-2	GCATGCATATTCAACACAAAG
C6orf10-gRNA-3	GTTTGTGTTGAATATGCATGT
TSPAN8-gRNA-1	GTACCCAGAACAAGAAGTTGA
TSPAN8-gRNA-2	GTTACCTTCAACTTCTTGTTC
TSPAN8-gRNA-3	GTACCCATATTGCTAATGCT
C9orf43-gRNA-1	GACCATATTTCTAACATCTTC
C9orf43-gRNA-2	GTCTCATTCAAATTCAACAC
C9orf43-gRNA-3	GCCTTAGTAAAGGTACATTC
ICAM2-gRNA-1	GTCAGCCGTGCTGTTGAATG
ICAM2-gRNA-2	GCAGGGTCCTGTAACCGAAAG
ICAM2-gRNA-3	GGCTCAACCGCCAGCTTCTT
HSD17B6-gRNA-1	GTCTCCAGCCTGTCAGACGTC
HSD17B6-gRNA-2	GTGCAGCGATGCTCTCCATCT
HSD17B6-gRNA-3	GACTTTGCTTCATTCGCTCTA
LILRA3-gRNA-1	GCAGACTCACCTGCCTGCACG
LILRA3-gRNA-2	GCTCTCTTCCAGGGCTGAGCC
LILRA3-gRNA-3	GTCTCTGAGAGGCCTGCAGTG
C3orf17-gRNA-1	GAGTTTGACTGTGAAACATCT
C3orf17-gRNA-2	GTCACCAGCCCAACCATCACA
C3orf17-gRNA-3	GACCCCATTTGGCCCTCAAAC
ZNF679-gRNA-1	GTGTAGTCATAGAATTCTCTC
ZNF679-gRNA-2	GCTCTCACTTACCTGGGTGTT
ZNF679-gRNA-3	GTCATTTCTCTTTATATTCCA
CD86-gRNA-1	GTCTTTCAGGAACCAACACAA
CD86-gRNA-2	GTTCTTACCAGAGAGCAGGA
CD86-gRNA-3	GAGTAACATTCTCTTTGTGA
HMMR-gRNA-1	GTGAAGCTGCAGGTCACCCAA
HMMR-gRNA-2	GATCTGAAACAGAAAAACTCT
HMMR-gRNA-3	GTTAGAATTCTCAAATTCTTC
ATP1B3-gRNA-1	GATAATTGGATTAAAGCCTGA
ATP1B3-gRNA-2	GAACTGACATGCAACATAAAC
ATP1B3-gRNA-3	GCGTGACCAGATTCCTAGCCC
PRR13-gRNA-1	GCCTCATCCTGTGCCACAGCC
PRR13-gRNA-2	GTTCTTGTCTACTATCACTGC
PRR13-gRNA-3	GTATTCAGTCAGAATCACTGC
COL4A2-gRNA-1	GTGATGGCTGGCCGGGAGCTC
COL4A2-gRNA-2	GATTGGACTGCCTGGTGGCAA
COL4A2-gRNA-3	GACCCGGCTTCCTATGAATCC
COX5A-gRNA-1	GCACTGACCTTAACAACCTCT
COX5A-gRNA-2	GATGAGGAGTTTGATGCTCGC
COX5A-gRNA-3	GACCACCCGGGCCGACCCTCG
CBFB-gRNA-1	GCCTTTGAAGAGGCTCGGAGA
CBFB-gRNA-2	GGAGGATGCATTAGCACAAC
CBFB-gRNA-3	GTTTCTAAGTCGACATACTCT
CD300C-gRNA-1	GTCTGAGCCACCCCATGACCG
CD300C-gRNA-2	GTCTCCGATGTGACAAGATTG
CD300C-gRNA-3	GGGTTCGGGGCTGTCCTTTC
PECR-gRNA-1	GATCCTGCAGTTTACAGCTCC
PECR-gRNA-2	GTTCCCATACAATGCAACATC
PECR-gRNA-3	GATCTTACCAAAAGTATCTA
C17orf66-gRNA-1	GCCAGAACTCAGAAAAGCCA
C17orf66-gRNA-2	GTCTGCCCTTGTCCTGCTACC
C17orf66-gRNA-3	GATAGAACTGCTCATCCTCTC
FLG-gRNA-1	GTCATTACGAGTTTGTCTGC
FLG-gRNA-2	GTCATCTGCAGTCAGCGATCG
FLG-gRNA-3	GATTGAGTAAAAAAGAGCTGA
ANKRD36-gRNA-1	GTACCTGCCAAGATAATCAA
ANKRD36-gRNA-2	GTCACAGGACCGCCCTACATT
ANKRD36-gRNA-3	GCTACTATATACCTTGATCAG
FPR1-gRNA-1	GATTCGTGTGACTACAGTACC
FPR1-gRNA-2	GCCTGGATATCATCACTTATC
FPR1-gRNA-3	GCCCATAACTGACAGCAACGA
PODXL-gRNA-1	GCACAGAGGGTGTTTCCTGTG
PODXL-gRNA-2	GTCGTGGGCTGCACTGTCTCC
PODXL-gRNA-3	GGTGTTCTCAATGCCGTTGC
ITGB3BP-gRNA-1	GAAATTGTCAGAAGAAATCA
ITGB3BP-gRNA-2	GAAAATTCTTACTTAGTTCTT
PSG2-gRNA-1	GACAGCTGCTATGTTGGATTA
PSG2-gRNA-2	GAGCTGAAACCTATGAGTCAT
PSG2-gRNA-3	GTCGCGAAGCAAGACAAGTAG
IFIT3-gRNA-1	GCTGCCTCGTTGTTACCATCT
IFIT3-gRNA-2	GTCCTGATAACCAATACGTCA
IFIT3-gRNA-3	GGCAATTGCGATGTACCATC
HERC5-gRNA-1	GAAAATAATTCAGATCACATG
HERC5-gRNA-2	GCATTCTCTTGCACTCTCAAA
HERC5-gRNA-3	GACTATAGCATGAAACATCTA
CLEC4A-gRNA-1	GCTAAATGACTTCCAATTCTT
CLEC4A-gRNA-2	GAGAATGAGATTGCCAATAGC
CLEC4A-gRNA-3	GTGCCAATGTCGCTGACCTTC
CXCL9-gRNA-1	GTCCTTCACATCTGCTGAATC
CXCL9-gRNA-2	GCCCAGATTCAGCAGATGTGA
CXCL9-gRNA-3	GCCAGCAAGATGATGCCCAAG
CENPO-gRNA-1	GTGGAAGTATTATCCACTTCA
CENPO-gRNA-2	GCTCATTGATCTCCACTGTT
CENPO-gRNA-3	GCAGCTCTTCAGACTGTTTA
CD300A-gRNA-1	GCTGTCCCAGAACCCCAAGC
CD300A-gRNA-2	GAAGCAGCAACAATGCCAGC
CD300A-gRNA-3	GGGCCTCCCTGCTAGCCTGG
MEFV-gRNA-1	GCCTGAGCGCCAATCAGCTC
MEFV-gRNA-2	GATGCGACCTAGAAGCCTTG
MEFV-gRNA-3	GCTGGCAGCTCCGCCCCCGTA
GCSAML-gRNA-1	GAATCAAAAGAAGCCCAAGAA
GCSAML-gRNA-2	GACCCAGATGAGGAAAGAAAA
GCSAML-gRNA-3	GTCTACTTACCTGATTAGAAG
SERPING1-gRNA-1	GAATAGCAAGAAGTACCCTG
SERPING1-gRNA-2	GCTTTGGTCGTGAAGCCCTTC
SERPING1-gRNA-3	GCAACAACAGTGACGCCAACT
NDUFB2-gRNA-1	GCACCTTCAGTCTTCATCATC
NDUFB2-gRNA-2	GCGTATCCTGATCCTTCCCAG
NDUFB2-gRNA-3	GTTGTCTTGCAGTGCCGGTGG
CAMP-gRNA-1	GCACACACTAGGACTCTGTCC
CAMP-gRNA-2	GACGACACAGCAGTCACCAG
CAMP-gRNA-3	GGGGACAGTGACCCTCAACC
CD33-gRNA-1	GTGCTACTGCTGCCCCTGCTG
CD33-gRNA-2	GCCACTCACCTGCCCACAGC
CD33-gRNA-3	GTTCCTACCTGAGCCATCTCC
SLAMF1-gRNA-1	GAACCATTACCAGACAACAG
SLAMF1-gRNA-2	GGATGCAGGACAGACCCCTC
SLAMF1-gRNA-3	GTATGCCCAAGTCCAGAAACC
CD209-gRNA-1	GCGTCGTAATCAAAAGTGCTG
CD209-gRNA-2	GTCTTGTATCCTCGAGTCTGT
CD209-gRNA-3	GCATCACCGCCTGCAAAGAAG
NPIP-gRNA-1	GTCCAGGAATTAAAATTGTCC
NPIP-gRNA-2	GCACATCTTACTGTTCTTTGG
NPIP-gRNA-3	GACTATCTTCCCGTCTCAAAA
TSLP-gRNA-1	GACCTGATTACATATATGAG
TSLP-gRNA-2	GCCTTAGCTATCTGGTGCCC
TSLP-gRNA-3	GCACCCGATTGCTACAAGAGA
IRF7-gRNA-1	GTCCGGATGCAGGCGAGGCCG
IRF7-gRNA-2	GGACCCGGCCGACCCGCACA
IRF7-gRNA-3	GATGCACTCACCTTGCACCG
MyD88-gRNA-1	GCTCCCCTAGGTGCCGCCGGA
MyD88-gRNA-2	GTGGGGATCAGTCGCTTCTGA
MyD88-gRNA-3	GTCTACAGCGGCCACCTGTAA
TLR2-gRNA-1	GGAACTGCGAGATACTGATT
TLR2-gRNA-2	GTGTGACATTCCGACACCGAG
TLR2-gRNA-3	GGTTCAGGATGTCCGCCTCT
TLR7-gRNA-1	GCCTGCGGTATCTCTAGTAGC
TLR7-gRNA-2	GTGCCTTCCAGTTGCGATATC
TLR7-gRNA-3	GCGCAAGCTCACCCATACTTC
TMEM173-gRNA-1	GGATGTTCAGTGCCTGCGAG
TMEM173-gRNA-2	GCTGATTGTAAGTTCGAATC
TMEM173-gRNA-3	GGTGCCTGATAACCTGAGTA
NONO-gRNA-1	GCACGAGCCTCCTTGATGTTG
NONO-gRNA-2	GCTGCATACTTGTGAAATTGC
NONO-gRNA-3	GAGCTGCACGCCATGAGCACC
XPO1-gRNA-1	GCTTGATTTCAGCCAAAAAC
XPO1-gRNA-2	GAAGTATTTGATTTCTCTAG
XPO1-gRNA-3	GTTAAATGCTTAGATTTGACT
DDX58-gRNA-1	GTTTGAAATCCCAACTTTCAA
DDX58-gRNA-2	GTCTGAATGTTTAATTAATC
DDX58-gRNA-3	GATGCCTTCTCAGATCAGACA
IRF3-gRNA-1	GGCACCAACAGCCGCTTCAG
IRF3-gRNA-2	GGGAGTGGGATTGTCCAAGC
IRF3-gRNA-3	GATCTACGAGTTTGTGAACTC
PQBP1-gRNA-1	GCAAGCGGGTCTGCAGCGCAA
PQBP1-gRNA-2	GACAGCGGGCTCCCTTACTAC
PQBP1-gRNA-3	GACAAGGTGTTCGACCCTTCC
DDX3X-gRNA-1	GAACTCTTCAGATAATCAGAG
DDX3X-gRNA-2	GTCTAGCTTCTTCAGTGATCG
DDX3X-gRNA-3	GACCTACCTTTAGTAGCTTCT
TLR8-gRNA-1	GAAGTCAAGCAACTCGAGACG
TLR8-gRNA-2	GAGAGGTTTAGGTATCGAAGT
TLR8-gRNA-3	GAATCTGTTGAGCGTCGTTTC
TLR9-gRNA-1	GCCGCAAGACGCTGTTTGTGC
TLR9-gRNA-2	GCTCCGAAGCTCCGCTGATG
TLR9-gRNA-3	GCCGGACTGCCACACTTCACC
IFITM1-gRNA-1	GAAGCCAGAAGATGCACAAGG
IFITM1-gRNA-2	GTTCATCCTGTTACTGGTATT
IFITM1-gRNA-3	GACAGCACCAGTTCAAGAAG
IFITM2-gRNA-1	GCCGCTGTTGACAGGAGAGA
IFITM2-gRNA-2	GGAGCAGGAAGTGGCTATGC
IFITM2-gRNA-3	GCTCCTTGAGCATCTCGTAGT
IFITM3-gRNA-1	GCATACGCACCTTCACGGAGT
IFITM3-gRNA-2	GTTCTTCTCTCCTGTCAACAG
IFITM3-gRNA-3	GGAGCACGAGGTGGCTGTGC
EZR-gRNA-1	GCAATCCAGCCAAATACAAC
EZR-gRNA-2	GACGCAGGTGGTAAAGACTAT
EZR-gRNA-3	GCAATGTCCGAGTTACCACCA
SERINC5-gRNA-1	GTCCAAAACAGACTCTATACA
SERINC5-gRNA-2	GAGCTTTCTTCATTCCAGATC
SERINC5-gRNA-3	GCCGTGTATAGAGTCTGTTT
DLG1-gRNA-1	GTACGCTTGTATGTAAAAAGA
DLG1-gRNA-2	GTGCTCCCCCTGTGATAATTT
DLG1-gRNA-3	GAAGCTCATTAAAGGTCCTAA
SERINC3-gRNA-1	GCCTGAGCTGAAATAGCCCCC
SERINC3-gRNA-2	GTAGGAACACCAGCCTCGCTC
SERINC3-gRNA-3	GAACAAGTAAAGATCTCCGAG
MARCH8-gRNA-1	GTTCTATCACGCCATCCAGCC
MARCH8-gRNA-2	GCGTGATAGAAGTGCGAGAGA
MARCH8-gRNA-3	GAAGCCTCCACTTCGTGCACC
SELPLG-gRNA-1	GACAACTCGACTGACGGCCA
SELPLG-gRNA-2	GCCTGCTGCAAGGCGTTCTAC
SELPLG-gRNA-3	GTGGTCTAGAAGGAGATAAGA
MAP3K5-gRNA-1	GCCGAGTTAGTATCACAGTAG
MAP3K5-gRNA-2	GTGGGAGGCCAAATCAAAGGT
MAP3K5-gRNA-3	GCTATGATTCTATTGTGAAGC
SUMO1-gRNA-1	GAGAATCATACTGTCAAAGAC
SUMO1-gRNA-2	GTCCCCCAAGTCCTCAGTTGA
SUMO1-gRNA-3	GGAGGCAAAACCTTCAACTG
CTR9-gRNA-1	GCTGATAACTTCATCTCCCTC
CTR9-gRNA-2	GAATAATATTCCAGCCCTTCT
CTR9-gRNA-3	GAGCCTGCTTCTGCCTACTTG
TRIM37-gRNA-1	GCAAACATGAAGAAAATGAAA
TRIM37-gRNA-2	GCTCCCCAAAGTGCACACTGA
TRIM37-gRNA-3	GTCTGCCATCAGTGTGCACTT
RAD18-gRNA-1	GTTACAGTTATGTGAACACTG
RAD18-gRNA-2	GAGACAATAGATGATTTGCTG
RAD18-gRNA-3	GACAGTGGATTGTCCTGTTTG
SAMHD1-gRNA-1	GCGTTCACTTATCTGCAGCTC
SAMHD1-gRNA-2	GAATCCACGTTGATACAATGA
SAMHD1-gRNA-3	GTCTTCGATACATCAAACAGC
APOBEC3D-gRNA-1	GATCTGGAAGCGCCTGTTAGC
APOBEC3D-gRNA-2	GTGAACATGAATCCACAGATC
APOBEC3D-gRNA-3	GATTGGCGGTGGGTGCTCCTC
APOBEC3H-gRNA-1	GATTCCAGGGGTACGTGCGC
APOBEC3H-gRNA-2	GCGACCCTGCGCACGTACCCC
APOBEC3H-gRNA-3	GAAGTCACCTGTTACCTCACG
SUN2-gRNA-1	GCGTCCCTGAAGACGTTCCTC
SUN2-gRNA-2	GGACAGGCGCTTCATGTTGC
SUN2-gRNA-3	GCCCACTCACGTCGTCCCGCA
SUN1-gRNA-1	GCTCCTGTATTGGACGAGTCT
SUN1-gRNA-2	GTCGTGGCCAGGCGCAAACTA
SUN1-gRNA-3	GTCGAGTCACAGCATCCTGC
TRIM28-gRNA-1	GTTGCACATAACCAGATCGCC
TRIM28-gRNA-2	GCCTTGGTGTACTTCACCCGC
TRIM28-gRNA-3	GATTGAGCTGGCAGTCTCGGC
CDKN1A-gRNA-1	GAGTCGAAGTTCCATCGCTCA
CDKN1A-gRNA-2	GTGTACCCTTGTGCCTCGCTC
CDKN1A-gRNA-3	GATTTCTACCACTCCAAACGC
CEBPB-gRNA-1	GAGGTAAGCGCGCAGCGCGTA
CEBPB-gRNA-2	GTGAAGTCGATGGCGCGCTCG
CEBPB-gRNA-3	GCGATGTTGTTGCGCTCGCGC
DDX5-gRNA-1	GTAGCACTTACCAGGGAAAT
DDX5-gRNA-2	GACCCACTGCTATTCAAGCTC
DDX5-gRNA-3	GTCCCTGAGCTTGAATAGCAG
HSPA1A-gRNA-1	GCCTGGGGGCTTCGGGGCTC
HSPA1A-gRNA-2	GCCCCTAATCTACCTCCTCAA
HSPA1A-gRNA-3	GCCCTGAGCCCCGAAGCCCCC
HSPA1B-gRNA-1	GCCCCTAATCCACCTCCTCAA
HSPA1B-gRNA-2	GCACCGGCATGGCCAAAGCCG
HSPA1B-gRNA-3	GCCTGGCGGCTTCGGGGCTC
HSPA6-gRNA-1	GTCATGAAGCCGAGCAGTACA
HSPA6-gRNA-2	GATCCTCAGCCTTGTACTGCT
HSPA6-gRNA-3	GCTGCGAGTCATTGAAATAGG
RBPJ-gRNA-1	GTTTCCAGGAAATTTGGTGAG
RBPJ-gRNA-2	GGGGAAAGATGGGGGGCTGC
RBPJ-gRNA-3	GTCTCAACCGTGTGCATTTAT
CIITA-gRNA-1	GTCCTACCTGTCAGAGCCCCA
CIITA-gRNA-2	GCCCCTAGAAGGTGGCTACC
CIITA-gRNA-3	GCATCGCTGTTAAGAAGCTCC
GADD45B-gRNA-1	GAGGCAGAGGACCACGCTGTC
GADD45B-gRNA-2	GCATGACGCTGGAAGAGCTCG
GADD45B-gRNA-3	GACTCGTACACCCCCACTGTG
NFKBIA-gRNA-1	GCCAAAAGCTCCACGATGCCC
NFKBIA-gRNA-2	GTGCTGCTGTATCCGGGTGCT
NFKBIA-gRNA-3	GTGTCAACAGAGTTACCTACC
POU2F2-gRNA-1	GGAGTCCAGACCTTGCTTCT
POU2F2-gRNA-2	GCAGGTGCTTACCTTTGTACT
POU2F2-gRNA-3	GTGCGGTAGCAGGAACTGAGC
ARHGEF1-gRNA-1	GTGGCCCTGCAGTTTGAGCC
ARHGEF1-gRNA-2	GCGGCGCCCAGCCCACCTCA
ARHGEF1-gRNA-3	GCTCAGCCCCGATGATGCTGA
TRIM22-gRNA-1	GTTATCACTAGGAGTGAAAGC
TRIM22-gRNA-2	GATGTGATTGACGTCATGAAA
TRIM22-gRNA-3	GTCAGACAAGAGAGAACCGCC
SLC40A1-gRNA-1	GTGTGATTGCAGTAGCAGTAC
SLC40A1-gRNA-2	GAACATTCTGTACCACCAGCG
SLC40A1-gRNA-3	GCTACTGCAATCACAATCCAA
CNP-gRNA-1	GTCTCCCGGCAGTCGTCCCTG
CNP-gRNA-2	GCCCGTAGTACCCCGTGAAGA
CNP-gRNA-3	GTTTGTGACACCCAAGACGAC
FOXO1-gRNA-1	GGTGGCGCAAACGAGTAGCA
FOXO1-gRNA-2	GGCTGCCAACCCCGACGCCG
FOXO1-gRNA-3	GTAGGTTGACATGACCGAATT
HSPA9-gRNA-1	GTGCGAGTCATTGAAATAAGC
HSPA9-gRNA-2	GTTCTGATTTGTCTAGACCAT
HSPA9-gRNA-3	GCTCTAGGCCACTAAAGATGC
SMARCA1-gRNA-1	GTGAGTAAGATGCAACGAGAA
SMARCA1-gRNA-2	GAAGAGTCTGCCACCTAAAA
SMARCA1-gRNA-3	GCTTCTTGCTCTGTGCGCCTA
SUPT6H-gRNA-1	GTTGGGTGTCAAAGTCAAAAG
SUPT6H-gRNA-2	GCAAAAAAATGTCAGATGACG
SUPT6H-gRNA-3	GCACCCAAATTCTCCTCAATG
TRAF6-gRNA-1	GAGTTGACAATGAAATACTGC
TRAF6-gRNA-2	GCCATGACCAGAACTGTCCTT
TRAF6-gRNA-3	GTTTGGAAGGGACGCTGGCAT
UBP1-gRNA-1	GATGGAGCTTCACAGACCTC
UBP1-gRNA-2	GCTCCATCTCCCTGATGATT
UBP1-gRNA-3	GTCTGTCCTTAGTGTTCTCCG
DENND4A-gRNA-1	GATACTTGTGTTATAAAAAAT
DENND4A-gRNA-2	GAACACTGTATCTTACAAAGC
DENND4A-gRNA-3	GCTGACTACTTTGTTGTAGC
DNAJC5-gRNA-1	GAGTCATTGTACCACGTCCT
DNAJC5-gRNA-2	GTGTAAGCCCAAGGCGCCTGA
DNAJC5-gRNA-3	GAACTCCGTCTCCTCGCCTTC
CTNNB1-gRNA-1	GCTCCTTCTTGATGTAATAAA
CTNNB1-gRNA-2	GAGTGAAGGCGAACTGCATTC
CTNNB1-gRNA-3	GAAAATGGCAGTGCGTTTAGC
SUPT4H1-gRNA-1	GGTCTTTATAGCTGTGTCTC
SUPT4H1-gRNA-2	GTGCAGTCATATACCATCTCT
SUPT4H1-gRNA-3	GTGATGCATATCTACAAATGA
HEXIM1-gRNA-1	GTTCCATGAAGTCGTCATCGC
HEXIM1-gRNA-2	GAAGTGCCTCTCGCGCATGG
HEXIM1-gRNA-3	GCGAGCGCCGCTTTCCAAGTT
EHMT2-gRNA-1	GTGAGTTCAGCTTCCTCCTTT
EHMT2-gRNA-2	GTTCTTCCAGATCTGGCCAAA
EHMT2-gRNA-3	GAGGGGGCTGACACCCCTGT
TCF4-gRNA-1	GTTTGACAAATTACTCAAAGA
TCF4-gRNA-2	GAATCTAAGAACATTATCTCT
TCF4-gRNA-3	GAAGAGATAATGTTCTTAGAT
BRD4-gRNA-1	GTAAGATCATTAAAACGCCTA
BRD4-gRNA-2	GACAGGAGGAGGATTCGGCTG
BRD4-gRNA-3	GTCGATGCTTGAGTTGTGTT
GADD45A-gRNA-1	GCTGGAGAGCAGAAGACCGAA
GADD45A-gRNA-2	GATCCATGTAGCGACTTTCC
GADD45A-gRNA-3	GCAGTGATCGTGCGCTGACTC
MYC-gRNA-1	GTCGCTTACCAGAGTCGCTGC
MYC-gRNA-2	GCGCCGTCGTTGTCTCCCCGA
MYC-gRNA-3	GACAACGTCTTGGAGCGCCAG
PRDX2-gRNA-1	GAGGGGCCTCTTTATCATCGA
PRDX2-gRNA-2	GTAATCCTCAGACAAGCGTC
PRDX2-gRNA-3	GCGTGACCAGACGCTTGTCTG
GADD45G-gRNA-1	GCACTTACACGTTCAAGACTT
GADD45G-gRNA-2	GCAGCGGCTGGCGGCTATCG
GADD45G-gRNA-3	GCACCCAGTCGTTAACGCTG
PRMT6-gRNA-1	GCCTCTACCGCGTACACGCGC
PRMT6-gRNA-2	GCCCATCCACTCGCTCACGA
PRMT6-gRNA-3	GTCCTCCACGCGCGAACCAAG
UBASH3B-gRNA-1	GCACAGAAGCTTTCCGACTTT
UBASH3B-gRNA-2	GCAGAACATTGACGTCAAGCT
UBASH3B-gRNA-3	GGAGGTAGAGGACGTACTCC
BIRC2-gRNA-1	GGCTTGAGGTGTTGGGAATC
BIRC2-gRNA-2	GATATCCTCATCTTCTTGAAC
BIRC2-gRNA-3	GCATGGGTAGAACATGCCAAG
RHOA-gRNA-1	GAGCAAGCATGTCTTTCCAC
RHOA-gRNA-2	GAGCCGGTGAAACCTGAAGA
RHOA-gRNA-3	GTATCGAGGTGGATGGAAAGC
CHD1-gRNA-1	GACCTCACTTGATGAGTCAT
CHD1-gRNA-2	GTTCCGATGACTCATCAAGTG
CHD1-gRNA-3	GAGCCAGTCGGATGATGATTC
CHD3-gRNA-1	GTCAAAGATAAGGATGACATT
CHD3-gRNA-2	GTTCTTCACACCCAATGCTGA
CHD3-gRNA-3	GTCTAAGATGATGACCATCCT
DKC1-gRNA-1	GTGAATCCAAAGTTGCTAAGT
DKC1-gRNA-2	GCGTGTCCAACTTAGCAACTT
DKC1-gRNA-3	GTAGGCCCTAGAAACTCTGAC
E2F1-gRNA-1	GCTGCTGAGCCACTCGGCTGA
E2F1-gRNA-2	GCGCGCATGGGCCGCCCGCAG
E2F1-gRNA-3	GCGACGACACCGTCAGCCGAG
GRN-gRNA-1	GCTGGAACGCGGTGCCCAGA
GRN-gRNA-2	GCAGCTGCTGCCGTCCCCTTC
GRN-gRNA-3	GCGATCCTGCTTCCAAAGATC
HDAC1-gRNA-1	GCACCATGCAAAGAAGTCCG
HDAC1-gRNA-2	GTTACGTCAATGATATCGTCT
HDAC1-gRNA-3	GCTGGATACGGAGATCCCTAA
HDAC2-gRNA-1	GCCAGAACACTCCAGAATATA
HDAC2-gRNA-2	GAAATATGGGGAATACTTTCC
HDAC2-gRNA-3	GTTCTGGTTTGTCATGTTTGA
HMGB1-gRNA-1	GAACATCCTGGCCTGTCCAT
HMGB1-gRNA-2	GAGTATCGCCCAAAAATCAA
HMGB1-gRNA-3	GAGAAGTTGACTGAAGCATC
HSPA4-gRNA-1	GTTAATGAATGAAACCACTGC
HSPA4-gRNA-2	GCATGGCAGTCACTTGCTCAG
HSPA4-gRNA-3	GACTGCACAATATCATATGCA
HSPA8-gRNA-1	GATGCCTGGGGGATTTCCTGG
HSPA8-gRNA-2	GAGATCGATTCTCTCTATGA
HSPA8-gRNA-3	GTTTAAGCGCAAGCATAAGA
HSPB1-gRNA-1	GTGTATTTCCGCGTGAAGCAC
HSPB1-gRNA-2	GTTACTTGGCGGCAGTCTCAT
HSPB1-gRNA-3	GAACTTGGGTGGGGTCCACAC
MCM2-gRNA-1	GCAACAAGTGCAATTTCGTCC
MCM2-gRNA-2	GAGTCCTCATAGTTCACCACC
MCM2-gRNA-3	GAACCAGCTGATCCGCACCAG
MECP2-gRNA-1	GCCGCCGCCGCCGCGCCGAG
MECP2-gRNA-2	GAACAGGATTCCATGGTAGCT
MECP2-gRNA-3	GATGATGGAGCGCCGCTGTT
PRDX1-gRNA-1	GCCCAGCGCTCACTTCTGCT
PRDX1-gRNA-2	GGCTTGATGGTATCACTGCC
PRDX1-gRNA-3	GACTGTAAATGACCTCCCTGT
POU2F1-gRNA-1	GAGAAACCAGTAAACCATCTA
POU2F1-gRNA-2	GAGGAGCAATCTCAACAGCCC
POU2F1-gRNA-3	GTTGAGATTGCTCCTCCTAC
SMARCA4-gRNA-1	GGCGTGCCCCCCGGGATGCC
SMARCA4-gRNA-2	GCGGCACCTCCAAATTACAGC
SMARCA4-gRNA-3	GTTGTCCTGAGGGTACCCTCC
SP3-gRNA-1	GCGAAAAGCCCGTGAAACAAG
SP3-gRNA-2	GGGACTTACCGCTCCGGCGG
SP3-gRNA-3	GCCGCAACTTGACCAAGTGTG
SUPT5H-gRNA-1	GAGGCGAAGCTTCGGAAGAGA
SUPT5H-gRNA-2	GCAAAGCGGTTGTCCTTCTTC
SUPT5H-gRNA-3	GCACGATGACACCCACAGTC
TFCP2-gRNA-1	GGAGAACTTCCAGAAATTAA
TFCP2-gRNA-2	GCACTGAGCATCAGCAGCTAG
TFCP2-gRNA-3	GTGTACTGAAGCCTTCTGTCA
NELFA-gRNA-1	GAGACCGCCCAGCAGTTGAAG
NELFA-gRNA-2	GGGAGTGAGGGGTCCCGCGA
NELFA-gRNA-3	GTATGGTTGGCGCTGGCCGAG
ARID1A-gRNA-1	GAATACTCACAGGCAAGCTGG
ARID1A-gRNA-2	GTGAGCGAGACTGAGCAACAC
ARID1A-gRNA-3	GTTCAATAGATGACCTCCCCA
SETDB1-gRNA-1	GTAACTTACCTTCTGGTCTTT
SETDB1-gRNA-2	GCAGAACTCCAAAAGACCAGA
SETDB1-gRNA-3	GCCTAACCTTTATGCAGATCC
DNAJB6-gRNA-1	GTATGACAAATATGGCAAAGA
DNAJB6-gRNA-2	GCAGAGACATGCCTCACCCG
DNAJB6-gRNA-3	GTGGATTACTATGAAGTTCT
GNA13-gRNA-1	GTTGAAACAATCGTCAATAAC
GNA13-gRNA-2	GAGATGATGTCGTTTGATACC
GNA13-gRNA-3	GGAACTCCTCGCGCGCGCGC
CBX3-gRNA-1	GAGAGCCTGAAGAATTTGTCG
CBX3-gRNA-2	GAAACAGGAAAGATTCAGATG
CBX3-gRNA-3	GAGAAACGCTTCAATCAATTC
TRIM32-gRNA-1	GCCAGTTTGTAGTAACCGATG
TRIM32-gRNA-2	GAGAGAAGTTAACTCGTCTG
TRIM32-gRNA-3	GCTATAGTGTCCTTATTCGAG
DICER1-gRNA-1	GCAATCCACCACAATCTCACA
DICER1-gRNA-2	GAGCCCACTTCTGTCAGTAAA
DICER1-gRNA-3	GTCCATCATGTCCTCGCATTT
NELFB-gRNA-1	GACTCCTGAAGCAGTACATCC
NELFB-gRNA-2	GAACGTGAAGCTGTACGACA
NELFB-gRNA-3	GAGCCTTCCCCTCCGAAGCGA
DROSHA-gRNA-1	GTTTGCGCTGCATTTGCAGAG
DROSHA-gRNA-2	GACCAAAGTTCATCATGAAGT
DROSHA-gRNA-3	GACTCTGCAAATGCAGCGCAA
EIF3L-gRNA-1	GCACCTACCATTGCCAACCTG
EIF3L-gRNA-2	GAGCGACTATGATATGCACAC
EIF3L-gRNA-3	GATTCTTCAAGAATACACCT
NELFCD-gRNA-1	GACAGTTTCCTGAACCTGCAC
NELFCD-gRNA-2	GCTGCAAATCTAACTTCATCA
NELFCD-gRNA-3	GTTCAGGTGTTGAGCCAGTGC
BANP-gRNA-1	GCAACCTCCAGATCCATCACG
BANP-gRNA-2	GACCGTCCTGCCCCACGTGA
BANP-gRNA-3	GATGGTGGCCGGCTCCCCTCT
ACTL6A-gRNA-1	GTTACTCACAGTGTGTTATCC
ACTL6A-gRNA-2	GTCTCAGGAAGCTGTTCGTGA
ACTL6A-gRNA-3	GTACCGAAGCTTGAAAATCC
CYLD-gRNA-1	GTAGAACCTTTGCTAAAAATA
CYLD-gRNA-2	GAGAATATTCAAGAATTCCTC
CYLD-gRNA-3	GACTTAGACTCAACCTTATTC
HIF1A-gRNA-1	GTTATGGTTCTCACAGATGA
HIF1A-gRNA-2	GTTTAAATGAGCTCCCAATGT
HIF1A-gRNA-3	GTACTCATCCATGTGACCATG
DNAJA1-gRNA-1	GCACCATTATATAAGTCTTCT
DNAJA1-gRNA-2	GATATGACAAAGGAGGAGAAC
DNAJA1-gRNA-3	GTTAGAAGTTCATATTGACAA
HSPA2-gRNA-1	GCCGCCTCACGGCGCGCTTGT
HSPA2-gRNA-2	GACCCCGACGCACGAATAGG
HSPA2-gRNA-3	GATCTCGATGCTCGCCTGCG
HSPA5-gRNA-1	GTAAAATGAAAGAAACCGCTG
HSPA5-gRNA-2	GCGTTGGGCATCATTAAAAT
HSPA5-gRNA-3	GCGCCAAGCAACCAAAGACGC
DNAJB1-gRNA-1	GCATCTCTCTTAAAGATATTG
DNAJB1-gRNA-2	GGCTTCACCAACGTGAACTT
DNAJB1-gRNA-3	GCCCAAAACACCCGAGAAACG
PRKAA1-gRNA-1	GTTTCAGAAATCTGATGTACC
PRKAA1-gRNA-2	GAGTAAAAACAGGCTCCACGA
PRKAA1-gRNA-3	GTTGGCAAACATGAATTGAC
HSPA13-gRNA-1	GTACTGACAATGATGTATATG
HSPA13-gRNA-2	GAGTCGAGAGCCAACATATTC
HSPA13-gRNA-3	GGCTGACGTCTTCCACGTCT
YY1-gRNA-1	GTGAGGGCAAGCTATTGTTCT
YY1-gRNA-2	GAAAACTAAAACGACACCAAC
YY1-gRNA-3	GCCTCTCAGATCCCAAACAAC
ZNF10-gRNA-1	GATTCACCAAGAGACCCATCC
ZNF10-gRNA-2	GTAGACACTGGTGACCTTCA
ZNF10-gRNA-3	GATGTATTTGTGGACTTCACC
EIF3F-gRNA-1	GTTTAGCCCCAACAGAGTGAT
EIF3F-gRNA-2	GCATATTGCAACACTGTACTC
EIF3F-gRNA-3	GCAGCCCAGGATGAGCTCATT
HDAC3-gRNA-1	GAGCAACCCAGCTGAACAACA
HDAC3-gRNA-2	GCAGACCACCAGCCCAGTTAA
HDAC3-gRNA-3	GCCCTATGAAGCCCCATCGCC
MTA1-gRNA-1	GCTCTGTGGGCACCTTCGCA
MTA1-gRNA-2	GATAAAGGAGAGATTCGAGT
MTA1-gRNA-3	GATCACCGACTTGTTAAAAGA
PRDX4-gRNA-1	GCTGAAGTTAACTGATTATCG
PRDX4-gRNA-2	GCCAACTGAAATTATCGCTTT
PRDX4-gRNA-3	GGTGTATACCTAGAGGACTC
FAM208A-gRNA-1	GATCAACCATCAGAAATGCAT
FAM208A-gRNA-2	GACTGCCAAGAATTGTTATTT
FAM208A-gRNA-3	GTTCAAACCATATGTGAAAA
TARDBP-gRNA-1	GATTCTGCATGCCCCAGATGC
TARDBP-gRNA-2	GTCAAGAAAGATCTTAAGAC
TARDBP-gRNA-3	GCCCATGGAAAACAACCGAAC
HspBP1-gRNA-1	GGGCCCCCTCTCGCTCTTGC
HspBP1-gRNA-2	GTTGGTCTCCAGAGGCGTCAG
HspBP1-gRNA-3	GGGCTCCAAGCACGTGCTCG
LEF1-gRNA-1	GTGGATACTTACACGTGCATT
LEF1-gRNA-2	GAGGACCGGGAATCATATGA
LEF1-gRNA-3	GTTACTTACTGTTCTCGGGA
HSPA14-gRNA-1	GAATGAAAGTAAAGCAGATCC
HSPA14-gRNA-2	GTGATTCCATACCTTCTGCCC
HSPA14-gRNA-3	GCGATGTATTTCTGAGCTTG
PPHLN1-gRNA-1	GCCACCACTGCTAGACAGACC
PPHLN1-gRNA-2	GCTTCCCATTATGCGAGAGAG
PPHLN1-gRNA-3	GCTTACACTGGGATGACTTCG
CPSF3-gRNA-1	GAGTGGAGCTGGGCAAGAAGT
CPSF3-gRNA-2	GCTACAGAAGACAAGTTTCAA
CPSF3-gRNA-3	GCATCCATTCCTTCTAGGCC
HEXIM2-gRNA-1	GCCGCCGACGGTGTTTCTTCC
HEXIM2-gRNA-2	GGTTCTCCTGACGAAGCCGC
HEXIM2-gRNA-3	GACTTACCTTGGCCTCCTCC
COMMD1-gRNA-1	GCTGACAGCGTCTTCAGAATT
COMMD1-gRNA-2	GTACATCATCTTCAGTTAGGC
COMMD1-gRNA-3	GCCTAATTCCAGCTCTATAA
MST1R-gRNA-1	GAGCCAGGACACTCCTTCTGC
MST1R-gRNA-2	GAGCCATACCTCAGTAAGCTT
MST1R-gRNA-3	GATAGCAGTGCAACCCCTCTT
NELFE-gRNA-1	GTCTCATACAGAGATTTCCTC
NELFE-gRNA-2	GAGTCATCCAGACGTCCCCAG
NELFE-gRNA-3	GCTCAGCCTTGATGGCACTGA
RNF7-gRNA-1	GATTGTTCTGTTTCACCCACA
RNF7-gRNA-2	GTCAAGCTGAAAACAAACAAG
RNF7-gRNA-3	GACAACTGCTGCATGTCCCTG
SIRT1-gRNA-1	GCAACTTTGTATTTACAAATC
SIRT1-gRNA-2	GACCATTCTTCAAGTTTGCAA
SIRT1-gRNA-3	GACCTTTGCAAACTTGAAGAA
TRIM11-gRNA-1	GACTGGTAGAGACACTGCGG
TRIM11-gRNA-2	GACATCAAGGACGCCCTGCGC
TRIM11-gRNA-3	GACCTGCCTGCCACAAGACGC
HSPA12A-gRNA-1	GTCTGTCCCCCTCCCATATTG
HSPA12A-gRNA-2	GACTTCTTACCACAATATGGG
HSPA12A-gRNA-3	GCGGAATGCATCCATGTGATG
BCL11A-gRNA-1	GTCACAGATAAACTTCTGCAC
BCL11A-gRNA-2	GATCTACTTAGAAAGCGAACA
BCL11A-gRNA-3	GTGTTTATCAACGTCATCTAG
CAV1-gRNA-1	GTTTAGGGTCGCGGTTGACC
CAV1-gRNA-2	GTGGGGGCAAATACGTAGACT
CAV1-gRNA-3	GACAGACGGTGTGGACGTAGA
HMOX1-gRNA-1	GCAGAGCCCCTCACGGGCACC
HMOX1-gRNA-2	GAAGGGCCAGGTGACCCGAGA
HMOX1-gRNA-3	GCGAAGCCCTGGTGCCCGTG
LIF-gRNA-1	GCTTGGCCTTCTCCGTGCCGT
LIF-gRNA-2	GCAGCCCATAATGAAGGTCT
LIF-gRNA-3	GAGCCAACTGGCACAGCTCAA
MMP8-gRNA-1	GCTATACCCCACAGCTGTCAG
MMP8-gRNA-2	GTGCAACACTCCAGAGTTCAA
MMP8-gRNA-3	GATTCCATTGGGTCCATCAAA
PRKAA2-gRNA-1	GTTATCTAATATGATGTCAGA
PRKAA2-gRNA-2	GTACCTGCCTGAGATGACTTC
PRKAA2-gRNA-3	GAATGCCAAGATAGCCGATTT
SUV39H1-gRNA-1	GCGTGTGTTGCAAGTCTTCT
SUV39H1-gRNA-2	GGATCTTCTTGTAATCGCAC
SUV39H1-gRNA-3	GTCGCAAGAACAGCTTCGTCA
TFAP4-gRNA-1	GACAGCTCAAGCGCTTCATCC
TFAP4-gRNA-2	GAGCCGAGTACATCTTCTCCC
TFAP4-gRNA-3	GCACGATCACCGTGGGGTGGT
ZNF175-gRNA-1	GAATTTATCCCAGAAGCCTC
ZNF175-gRNA-2	GTATCACATTCCCAACCCAG
ZNF175-gRNA-3	GCTCACCCACTGCGAAGAGA
MTA2-gRNA-1	GCATTACCAGCCACCCACATA
MTA2-gRNA-2	GACGGATTGAGGAGCTCAACA
MTA2-gRNA-3	GTGTCCTGTACCGTATGTGGG
IKBKE-gRNA-1	GATGGGCAGGAGCTAATGTTT
IKBKE-gRNA-2	GATGCAGACGGACTCTGGAAG
IKBKE-gRNA-3	GTTCCAGAGTCCGTCTGCATG
FOXP3-gRNA-1	GTGCCCCCCAGCTCTCAACGG
FOXP3-gRNA-2	GCCTGGACACCCATTCCAGGC
FOXP3-gRNA-3	GCCACTTACAGGCACTCCTCC
UBASH3A-gRNA-1	GCTCCGCCGTCTTCCTCCCCG
UBASH3A-gRNA-2	GCCTAGACGACCCCATCCCCC
UBASH3A-gRNA-3	GCTTCTGCAGGCTGAAAGCGT
ZNF350-gRNA-1	GCACCTGAACAGGCTCCACTG
ZNF350-gRNA-2	GACTCCTGGGCGCTGCTCAGA
ZNF350-gRNA-3	GCAACTGTGGACAATTGAAGA
BCL11B-gRNA-1	GTGAGTCCCGTCACCCGAGAC
BCL11B-gRNA-2	GGCAATGTCCCGCCGCAAAC
BCL11B-gRNA-3	GCCAGACCCTCGTCTTCTTCG
HSPA12B-gRNA-1	GGGCAATGCCGCAGCTTTCC
HSPA12B-gRNA-2	GCACTGGGGACCGCTCCGGGC
HSPA12B-gRNA-3	GCCGCGATTACTACCATGACC
DUSP1-gRNA-1	GCCATGGCTGTGCTCGACCG
DUSP1-gRNA-2	GTGCGTATCACGCTTCCCGCA
DUSP1-gRNA-3	GTAATCGAGTCAAGCTGGACG
ISG15-gRNA-1	GCACGCCTTCCAGCAGCGTC
ISG15-gRNA-2	GCGACGAACCTCTGAGCATCC
ISG15-gRNA-3	GTGTGCAGGACGACCTGTTC
AXIN1-gRNA-1	GCCGGTACTTACGGGAATGTG
AXIN1-gRNA-2	GGGTGTCTGCATCGCTGGAC
AXIN1-gRNA-3	GCCCCAAGGTCTTCGGGGACG
CDK13-gRNA-1	GTCCTGATTTGCTTGAAATAT
CDK13-gRNA-2	GATTGTATAGCTCAGAAGAA
CDK13-gRNA-3	GCAGATAAAACTTGCAGACTT
EIF3E-gRNA-1	GTATTCTGATGATATTCCTCA
EIF3E-gRNA-2	GCACTAATTTAGAATCAATCT
EIF3E-gRNA-3	GTGCATTTGCCTTGTAGTTTC
SFPQ-gRNA-1	GTCATCCTCCGTGATATCAGC
SFPQ-gRNA-2	GTGAAATTGCCAAAGCCGAAC
SFPQ-gRNA-3	GCGTACTCAAACGTGCCATGC
DGCR8-gRNA-1	GATCATGACATTCCATAACTC
DGCR8-gRNA-2	GCCTACAGAGCCGCTGCCCGA
DGCR8-gRNA-3	GGATGACTTTGACAACGATG
BST2-gRNA-1	GTACATTAAACCATAAGCTTC
BST2-gRNA-2	GCTCTTCTTAGATGGCCCTAA
BST2-gRNA-3	GCGATTCTCACGCTTAAGACC
ZC3H12A-gRNA-1	GTCTTACGCAGGAAGTTGTCC
ZC3H12A-gRNA-2	GCGGCCCGACGTGCCCATCAC
ZC3H12A-gRNA-3	GAATCGGCACTTGATCCCAT
SLFN11-gRNA-1	GCTGAACACCCTGGGACCATT
SLFN11-gRNA-2	GAGGTATTTCCTGAAGCCGAA
SLFN11-gRNA-3	GCAGCCTGACAACCGAGAAA
ZAP70-gRNA-1	GCGGGCTCATCTACTGCCTGA
ZAP70-gRNA-2	GAGCAGTGCCAGCAACGCCTC
ZAP70-gRNA-3	GGAGAAGCTCATTGCTACGA
MOV10-gRNA-1	GCCGGATCACCGGAAACCCTG
MOV10-gRNA-2	GCAGCGCTAAGGGCTATGACC
MOV10-gRNA-3	GCCGACTCCAGGTCATAGTGC
TNFRSF10D-gRNA-1	GATTTACAAACTGTACATAGC
TNFRSF10D-gRNA-2	GCAACAGAGGCGCAGCCTCA
TNFRSF10D-gRNA-3	GTCTCATAGATCAGAATATAC
ADAR-gRNA-1	GCATGGGTGTCGTCGTCAGCT
ADAR-gRNA-2	GTGCATACACTCAAGCAGTG
ADAR-gRNA-3	GAGCCATGACAATTCTGCTAG
DDX6-gRNA-1	GCTTGTATATTGTCCTTCTTC
DDX6-gRNA-2	GTGAAACCCACTGGTGGCCC
DDX6-gRNA-3	GTAACATACCTGAATAGGAGA
CD164-gRNA-1	GACCTGATGTAGTAACTGTCT
CD164-gRNA-2	GAACAGTTAGTGATTGTCAAG
CD164-gRNA-3	GTCCAAGACAGTTACTACATC
LSM1-gRNA-1	GTCATCAAGAGTATCTGCTCG
LSM1-gRNA-2	GCTGACCACAAAAATCCCTCG
LSM1-gRNA-3	GCGAGATGGAAGGACACTTAT
TNRC6A-gRNA-1	GTTTGAAAACTGTTTAACAAA
TNRC6A-gRNA-2	GTTTACAAAGGGAATGATGAA
PRKRA-gRNA-1	GAGAATATACTACAATTTGC
PRKRA-gRNA-2	GCTTACCTGTAATGAACCAAT
PRKRA-gRNA-3	GAAGAACCAGCTTAATCCTAT
ROCK2-gRNA-1	GAAAATTGTGAAAAAAATCAG
ROCK2-gRNA-2	GTATGATGTTGTAAAAGTTAT
ROCK2-gRNA-3	GAAATCAACAGGTTCGTCACA
XRN1-gRNA-1	GTTTCACCACTTCGCTGAGAC
XRN1-gRNA-2	GTATCCCTGTCTCAGCGAAG
XRN1-gRNA-3	GTAATGCGAAACAACACCTCC
AGO2-gRNA-1	GGGGCCGGCTCCCGAGTACA
AGO2-gRNA-2	GACCCTTTGGGAATCTGTCAG
AGO2-gRNA-3	GTCACAAACAAACTCGATTAC
RNASEL-gRNA-1	GCAGATCACCCACAGTGTTC
RNASEL-gRNA-2	GTGCTCTTATCAAAATCTGCC
RNASEL-gRNA-3	GGACTGTCTGAGTGACCTGC
TNFRSF10A-gRNA-1	GACACACTCGATGTCACTCCA
TNFRSF10A-gRNA-2	GACAGCATGTCAGTGCAAACC
TNFRSF10A-gRNA-3	GCAGGCAATGGACATAATATA
TSPO-gRNA-1	GTTTCAGGTACGGCTCCTACC
TSPO-gRNA-2	GCGGGACAACCATGGCTGGCG
TSPO-gRNA-3	GCTTCTTTGGTGCCCGACAAA
IFI30-gRNA-1	GCAAACCCCAGGCCTGCGTGT
IFI30-gRNA-2	GTCAAGTTCATCCAACACGC
IFI30-gRNA-3	GCACCACACGAGTATGTGCCC
LGALS3BP-gRNA-1	GCTGGTGTGGTCTGCACCAA
LGALS3BP-gRNA-2	GCCAGATCTTTGACAGCCAG
LGALS3BP-gRNA-3	GTCCATCAGCGTGAATGTGC
HSP90AB1-gRNA-1	GCATACTCACATAAAGGGTGA
HSP90AB1-gRNA-2	GAGATACTCACTGAGATACTC
HSP90AB1-gRNA-3	GACAAGAGCCTCACTAATGAC
DHX30-gRNA-1	GTGCAGCCTGCCAGCTGTTCA
DHX30-gRNA-2	GCCTTCTACCTCCACGCTCT
DHX30-gRNA-3	GCTAGTCTACGTGCACACAAA
RNF115-gRNA-1	GAGGCCCTCCCCCAGCTGACA
RNF115-gRNA-2	GTCCAACAGTGACAGTAACTC
RNF115-gRNA-3	GAATAAAGCCTGATTCACATC
CAV2-gRNA-1	GCAGATCCACACTTTGTCAA
CAV2-gRNA-2	GAATGGCCAGGAACACCGTC
CAV2-gRNA-3	GGCGGACGTACAGCTCTTCA
TRIM21-gRNA-1	GTGTGCAGCAAAAAAACTTCC
TRIM21-gRNA-2	GTCAGGAGGTGATAATTGTCC
TRIM21-gRNA-3	GTCAGTTCCCCTAATGCCACC
CCDC8-gRNA-1	GTCGACTATTTGCTCATCCCC
CCDC8-gRNA-2	GCACTGGCAGGTTGACGCGG
CCDC8-gRNA-3	GCTCCTTTCGGCGCCGCAGGA
RSAD2-gRNA-1	GACAACCTTCTGGTTAGATTC
RSAD2-gRNA-2	GAAAGACTCCTACCTTATTC
RSAD2-gRNA-3	GAGCGTGAGCATCGTGAGCAA
CD37-gRNA-1	GACCAGCTTCGTGTCCTTTG
CD37-gRNA-2	GATTCCCAGGGTGATCTGTG
CD37-gRNA-3	GTTTGCCACACAGATCACCC
CD53-gRNA-1	GTGTACTCACAAATGACTGGA
CD53-gRNA-2	GGCACGAGTGATTGGACCAG
CD53-gRNA-3	GTGCCCAGCTGAATGAGTATG
HAVCR2-gRNA-1	GTATAGCAGAGACACAGACAC
HAVCR2-gRNA-2	GCTTACTGTTAGATTTATATC
HAVCR2-gRNA-3	GAGGTCACCCCTGCACCGACT
CD63-gRNA-1	GCATCTGCCTGCATCCTGTCC
CD63-gRNA-2	GCTTTCTGTCTCTTATCATGT
CD63-gRNA-3	GTCTAAACACATAGCCAGCAA
CD81-gRNA-1	GCGGCCACCTCACAGGCAAAC
CD81-gRNA-2	GCATGATGTTCGTTGGCTTCC
CD81-gRNA-3	GTGACAGCGCCCACAGCGATG
CHMP5-gRNA-1	GTGACAAGAAGATTTCTCGAT
CHMP5-gRNA-2	GTCGAGAAATCTTCTTGTCAA
CHMP5-gRNA-3	GATGAAGATGATTTAGAAGC
CD151-gRNA-1	GCCACAGCCCCAATGACCCTC
CD151-gRNA-2	GCGTCGGAACCTGCTGCGCC
CD151-gRNA-3	GCTGGATGAAGGTCTCCAACT
ABCA1-gRNA-1	GTCCTGATCCTGATCTCTGTT
ABCA1-gRNA-2	GTTTGCGCATGTCCTTCATGC
ABCA1-gRNA-3	GAGCTCAGCCGAACAGAGATC
CD9-gRNA-1	GCACCAGCATCATGAGGGCGC
CD9-gRNA-2	GCTGAAAGCCATCCACTATG
CD9-gRNA-3	GATGGCCGCAGCTATTTCAA
HGS-gRNA-1	GCCTGGCGCTGTCACAGTCAG
HGS-gRNA-2	GCACTCTCTCGGCAGCAAACA
HGS-gRNA-3	GCCTCTGACTGTGACAGCGCC
UBE2L6-gRNA-1	GCATTGGCATCATCGCTGGAC
UBE2L6-gRNA-2	GCAAGATCTACCACCCCAACG
UBE2L6-gRNA-3	GAAGAGTTCACCCTCCGATT
CD82-gRNA-1	GATCCTGGGCGCAGTGATCC
CD82-gRNA-2	GGATGCCTGGGACTACGTGC
CD82-gRNA-3	GGCCCTCTTCTACTTCAACA
TSG101-gRNA-1	GTCACCATATGAATCCAAAAC
TSG101-gRNA-2	GACAATCCCTGTGCCTTATAG
TSG101-gRNA-3	GTGACAGTTTCACGTACAGTT
CC2D1B-gRNA-1	GTCTCCCTAGACGGAGCTGC
CC2D1B-gRNA-2	GAGTTGGCGGCAGACTGTATG
CC2D1B-gRNA-3	GAAGACCTCGGAAGGGCCCTC
TIMD4-gRNA-1	GCCAAAGAACCTCTCATTCTC
TIMD4-gRNA-2	GATCATCAGCCAGAGAATGAG
TIMD4-gRNA-3	GTTTACATCGTTGAACCAGCC
TSPAN7-gRNA-1	GTAGTTTCATGGAGACTAACA
TSPAN7-gRNA-2	GATCATCGCTGGAGTGGCGTT
TSPAN7-gRNA-3	GAGGGTTTGTGTTTCGTCATG
UBA7-gRNA-1	GACCTGCCATGCAGAGGATTC
UBA7-gRNA-2	GACCCATCAGAACCAAGTTCT
UBA7-gRNA-3	GCTTTCTGGCGGCTGACACC
CLEC4M-gRNA-1	GCCACGTGCCTTCCTGATTT
CLEC4M-gRNA-2	GAAGAAGATCCAACAACCAG
CLEC4M-gRNA-3	GCGTCGTAATCAAAACTGCTG
CC2D1A-gRNA-1	GGAGGCTGATGATGACCTGC
CC2D1A-gRNA-2	GCCAAACTGTACCTGGGCCAC
CC2D1A-gRNA-3	GCCTGCAGGCGGAGCTAAATG
KCNK3-gRNA-1	GCGCCGCGGTCTTCGACGCGC
KCNK3-gRNA-2	GCTCCACGTCCGACACGTGCG
KCNK3-gRNA-3	GCGGAGCCCGAGCTGATCGAG
CFLAR-gRNA-1	GCTCACCCTGAAGTTATTTGA
CFLAR-gRNA-2	GTTTCTCCAACTCAACCACA
CFLAR-gRNA-3	GTACCAGACTGCTTGTACTTC
XIAP-gRNA-1	GCATTTAGCATGTTGTTCCCA
XIAP-gRNA-2	GCAAATATCTGTTAGAACAGA
XIAP-gRNA-3	GCCAATTCTTCTAGTTAGTGA
BCL2L1-gRNA-1	GTGCCCGGGAGGTGATCCCCA
BCL2L1-gRNA-2	GCAGGCGACGAGTTTGAACTG
BCL2L1-gRNA-3	GAGACCCCCAGTGCCATCAA
KAT5-gRNA-1	GAAGCGAAAATCGAATTGTTT
KAT5-gRNA-2	GGCCGAGATCCTGAGCGTGA
KAT5-gRNA-3	GACTCACCTGGGGAAAAACCG
RPL12-gRNA-1	GCTGGGCCTGTCTGTTCTGAA
RPL12-gRNA-2	GTTCTAGTCTCCAAAAAAAGT
RPL12-gRNA-3	GTCTTCTGCAGTTAAACACAG
BTG2-gRNA-1	GCCCCTCCAAGAACTACGTGA
BTG2-gRNA-2	GCTCCTCGTACAAGACGCAGA
BTG2-gRNA-3	GGTCTTCAGCGGGGCGCTCC
AKAP13-gRNA-1	GCAATTCCTAGCAACCAGTGC
AKAP13-gRNA-2	GACATATAAGGGAGCTTGCTG
AKAP13-gRNA-3	GTCCGTCACTGTACAAGTACT
STAB1-gRNA-1	GCCTGCTTGGATGGCATGGAC
STAB1-gRNA-2	GTTCGGGCCTGACTGCCAATC
STAB1-gRNA-3	GCCTGTCCATGCCATCCAAGC
TAGLN2-gRNA-1	GCATTAATGCACTGTACCCCG
TAGLN2-gRNA-2	GCTGGCAGTAGCCCGAGATGA
TAGLN2-gRNA-3	GCAGCGGACGCTGATGAATC
MID1IP1-gRNA-1	GGGCACGTCGCGCAGCAAGC
MID1IP1-gRNA-2	GCCAACATCGTTGTCTAACC
MID1IP1-gRNA-3	GAACGCCATGAATCGCTTCAT
RBM10-gRNA-1	GCACGGGAGGTTCGGCTGATG
RBM10-gRNA-2	GCCGCCGCCTACGCTGAGTCT
RBM10-gRNA-3	GCACGCCGTGCGACTGCAGC
PSEN2-gRNA-1	GCACACAGGGGGCGTGAAGCT
PSEN2-gRNA-2	GTGTAGAAGATGAAGTCCCCG
PSEN2-gRNA-3	GATGACCCACGCGGACCACTC
DHX9-gRNA-1	GGAAGAACAAGAAGTGCAAG
DHX9-gRNA-2	GCCTCGGTCCCAGGTGGGCCC
DHX9-gRNA-3	GCCCCACTGCTCTAATTTCAT
DHX15-gRNA-1	GTGGTGTAATAATTCTTGATG
DHX15-gRNA-2	GAGTTGCCTGTACCCAACCC
DHX15-gRNA-3	GGAGTATAGAAGATCTCAAC
FPGS-gRNA-1	GCTGAACATCATCCACGTCAC
FPGS-gRNA-2	GTCCCCTTCGTCCCAGTGACG
FPGS-gRNA-3	GTAGAGGCGCCAGAAGTACT
MDM2-gRNA-1	GTACCAAGTTCCTGTAGATCA
MDM2-gRNA-2	GAGACACTTATACTATGAAAG
MDM2-gRNA-3	GCTTGGTAGTAGTCAATCAGC
POLR2A-gRNA-1	GTGACTCACACGGGGCAAGCC
POLR2A-gRNA-2	GACATGTCTACGACCTTTGCA
POLR2A-gRNA-3	GCAAAAACATATGCGAGGGT
RAB6A-gRNA-1	GTCCGCTGAGGAAATTCAAGC
RAB6A-gRNA-2	GTTTATCAAAAACTATGTACT
RAB6A-gRNA-3	GTGTAACTGGGAATGAGGCTA
RAD21-gRNA-1	GAGGTGTGGTTGACCTGCCTG
RAD21-gRNA-2	GATCGTGAGATAATGAGAGA
RAD21-gRNA-3	GACATACTCTAAGTCAGGCAG
SRSF6-gRNA-1	GAACCTATGCGGATGCCCACA
SRSF6-gRNA-2	GTACAGCAGTCGGAGAACATC
SRSF6-gRNA-3	GATAGGTCTCGATCTAGAAGA
UBE2B-gRNA-1	GTATGACTTACCATCTTCAAA
UBE2B-gRNA-2	GTAGATATCCTTCAGAATCGA
UBE2B-gRNA-3	GTCTTTGCAGTGTATGCTGA
SLU7-gRNA-1	GCAAAAAGAAAGACTGCTTTG
SLU7-gRNA-2	GTACAAGAGGGGTGTAAAAG
SLU7-gRNA-3	GCAAAAGCAGTTCAGCTCATC
NCKAP1-gRNA-1	GTTACAATATCAAAGAAGACT
NCKAP1-gRNA-2	GTATTCAGCAATTCACAAACA
NCKAP1-gRNA-3	GTGCTGTCTCGAATTGAAGAA
NCOA6-gRNA-1	GTTCGGTTCTGAGCCAAAGCC
NCOA6-gRNA-2	GTTTGAGACTAAATTCTGCGA
NCOA6-gRNA-3	GTCGCAGAATTTAGTCTCAA
R3HDM1-gRNA-1	GACCACAATGTTGATCAGAG
R3HDM1-gRNA-2	GTACATCTTGGGAAAATATT
R3HDM1-gRNA-3	GCTTTGACAAAGATGATAACC
RNF216-gRNA-1	GAGATTTCCAGATGTAGCAAA
RNF216-gRNA-2	GCATATCTGACTCCTCAGATG
RNF216-gRNA-3	GATAAACCCATTTGCTACATC
XAB2-gRNA-1	GCAGACGGTGGACCCCTTCA
XAB2-gRNA-2	GTCCGTTGTCCTCATAAAACT
XAB2-gRNA-3	GGCGCAGCAAGACGCTGTTG
RBM25-gRNA-1	GCTTAGTACCCACTGTGTCTA
RBM25-gRNA-2	GCTTGTACTCACAGAATCCGA
RBM25-gRNA-3	GTCCTGTACCAATGAGCATTA
ELAVL1-gRNA-1	GAGAGCGATCAACACGCTGAA
ELAVL1-gRNA-2	GTGTACCACTCGCCAGCGCGA
ELAVL1-gRNA-3	GTCCTCGTGGATCAGACTAC
SERPINB6-gRNA-1	GTGTTACCGTTCTCAAGTCAG
SERPINB6-gRNA-2	GCGAGACCACTGACTTGAGAA
SERPINB6-gRNA-3	GCGTGCCAGTCTTGTTCACTT
PPIA-gRNA-1	GAGAGAAAGGATTTGGTTATA
PPIA-gRNA-2	GAAGGTTGGATGGCAAGCATG
PPIA-gRNA-3	GCGTACCTGACACATAAACCC
PSMB2-gRNA-1	GCAACTTTATAAGATGCGAAA
PSMB2-gRNA-2	GTTTCAGCTATCTCACGTGAG
PSMB2-gRNA-3	GTGTGAAGTTAGCTGCTGCCG
ST3GAL3-gRNA-1	GACAGTTTAGAGTCCAGATTC
ST3GAL3-gRNA-2	GACCACCGTGCAGAGAGTCCT
ST3GAL3-gRNA-3	GTGAGCCTAGTGTTTGTCCAG
SUMO2-gRNA-1	GCAACGATCATATTAATTTGA
SUMO2-gRNA-2	GCATGGCCGACGAAAAGCCCA
SUMO2-gRNA-3	GTGAAACAGACACACCTGCAC
SNRPC-gRNA-1	GTGAGAAAGACACACTGCAG
SNRPC-gRNA-2	GTGAAAGACTATTATCAGAAA
TOP1-gRNA-1	GAACACAAAGATCGAGAACAC
TOP1-gRNA-2	GTGAAAAGAAACACAAAGAGA
TOP1-gRNA-3	GTGAGCTTCCATCTTTGTGTT
Gemin2-gRNA-1	GTGAACAAACATAGAAGTCAC
Gemin2-gRNA-2	GTTGACCCAAAGAAGTTGAAA
Gemin2-gRNA-3	GATTTGAGCTACCACAACATC
CHST1-gRNA-1	GGTCGCCCCGCGTGTTGTTC
CHST1-gRNA-2	GGGCTACAAGATCGCCGCCT
CHST1-gRNA-3	GCGGCGATCTTGTAGCCCAGC
RNF10-gRNA-1	GCAACCTCCTGTGGTCTCTA
RNF10-gRNA-2	GTCTAGGTAGCAGAGGCTCAA
RNF10-gRNA-3	GATCCTGATACATTAGTTAAC
RBM5-gRNA-1	GTGCTCAGTGGTCATCCACCC
RBM5-gRNA-2	GATCTACCTACCTGAGCATAT
RBM5-gRNA-3	GTACCCCTAGCGATCATTCTT
PRPF8-gRNA-1	GCCAGGGAATCTCATTGACGA
PRPF8-gRNA-2	GCTGCGTGGGGCATGTACTTT
PRPF8-gRNA-3	GTCATAGAACCAGTCCAACAC
SUB1-gRNA-1	GCCTGAAGGTGAAATGAAACC
SUB1-gRNA-2	GTAATTGATATTAGAGAATAT
SUB1-gRNA-3	GCAGAGATGATAACATGTTTC
SPEN-gRNA-1	GTAACTTCAGTGCAGATACA
SPEN-gRNA-2	GAAAGCCTTGACTGCATCAAA
SPEN-gRNA-3	GTCTTGGAAATAATCGCCTCA
RBM17-gRNA-1	GCCTCAGGATCCTGTTCCCAG
RBM17-gRNA-2	GATGAAGATTATGAGCGAGAG
RBM17-gRNA-3	GACTCCACCGCATGTAGCAGC
AKAP1-gRNA-1	GCCTCGATCTCCCAGATGATG
AKAP1-gRNA-2	GCATCACCGTGGAGGTCATTG
AKAP1-gRNA-3	GTGTGTGCTGCTGCACGAAC
MED7-gRNA-1	GGATGATAAGATCATCACAT
MED7-gRNA-2	GTCGATGCCCTGACTTTCCAA
MED7-gRNA-3	GATGATAGCAACAATTGTAC
BMP2K-gRNA-1	GTAAGACTCCAATAATTCAC
BMP2K-gRNA-2	GATACCTGTGAAGCTGTTGCA
BMP2K-gRNA-3	GCAAAAATATTGTGGGCTATT
RANBP17-gRNA-1	GTTGAAAGACATGTTGCTGCA
RANBP17-gRNA-2	GTCCTTTACCTGTTGAGCAG
RANBP17-gRNA-3	GTTTGAAGAGTTTGGCTGAAT
ERCC5-gRNA-1	GATTATTTGAAGCAATGCCAG
ERCC5-gRNA-2	GAAATAATGTTCTTCTGCGCT
ERCC5-gRNA-3	GAGATGAAGGGGGCTTTCTGA
AP1G2-gRNA-1	GCACCCTCTTGTCTGTGAATC
AP1G2-gRNA-2	GCCTGGGGGCCATGCTTCTAT
AP1G2-gRNA-3	GCAGAATCCTCAATCCTAACA
NUMBL-gRNA-1	GCCCATCGGCTGACACCCAC
NUMBL-gRNA-2	GTCACGCTGGCCGCCGCGCTG
NUMBL-gRNA-3	GCCCTGGATGTCCCGCAGCG
PPP1R14D-gRNA-1	GTCTCTCAGGCTTATTTCTG
PPP1R14D-gRNA-2	GCATCCCTTACCTCTGTGGGG
PPP1R14D-gRNA-3	GTCAGTCAACTCAAGAAACTC
NEIL3-gRNA-1	GCTTGAGTATAAATATAAAAA
NEIL3-gRNA-2	GTTGACTCATCAGTAGAACTC
NEIL3-gRNA-3	GTTATCTTACCGTAAAGCTTT
ZNF587-gRNA-1	GCACTGTGACCTTTGAAGATG
ZNF587-gRNA-2	GCCAGCGAGGATATGAGAGCC
ZNF587-gRNA-3	GATTACCTGAGTTGGGCGCCT
KPNA4-gRNA-1	GTGGAGAAGCCTCAGGAAAAG
KPNA4-gRNA-2	GATGTCTGTGAGCAAGCAGTG
IPO7-gRNA-1	GAGCAAATTCATTATACTCCT
IPO7-gRNA-2	GATTTGCTGAAGTATTTCTGA
IPO7-gRNA-3	GCACTTCTTGCATTTCCACCA
HMGA1-gRNA-1	GTGCCAACACCTAAGAGACCT
HMGA1-gRNA-2	GCTCGAAGTCCAGCCAGCCCT
HMGA1-gRNA-3	GCTCACCGGAGGCTGCTTGCG
RANBP2-gRNA-1	GTGTAAAAATGATGTTACTGA
RANBP2-gRNA-2	GACCTTTAGTTTATAAATTGC
RANBP2-gRNA-3	GACTTACCCTGTAACATTCAA
NUP210-gRNA-1	GCACCAGCATCATCTTCGCAG
NUP210-gRNA-2	GGTGGCCAGCATCGAGCCGC
NUP210-gRNA-3	GCACCACCCGCGAGCTCTACC
NUP160-gRNA-1	GCAGTCTTGCTGTTCATTGTG
NUP160-gRNA-2	GTACATGCATGCACCAAAACG
NUP160-gRNA-3	GTAATGCAACGATTGCTTAC
NUP54-gRNA-1	GTCATTCAAAGGACTCTTTGG
NUP54-gRNA-2	GTCGAAGCCAACAACAACAGT
NUP54-gRNA-3	GTGCCCTCTACATTTACAGTA
NUP133-gRNA-1	GAACTATGAAGCTATTAAAGA
NUP133-gRNA-2	GATTTGGACTTGAAGCAAAAC
NUP133-gRNA-3	GCAGCTGAAGTTCTTTGCAAA
NUP85-gRNA-1	GAAACCTCCTTCAACAAAAA
NUP85-gRNA-2	GTCACATACCAGCATCTCCCC
NUP85-gRNA-3	GTACATGCTCTGATGACTGAT
KPNA2-gRNA-1	GAGCGGAGAAGTAGCATCATC
KPNA2-gRNA-2	GACCTGGCAGCTTGAGTAGCT
KPNA2-gRNA-3	GACATCAGTGAACAAGCTGTC
NUP155-gRNA-1	GTAGTGAGACTATTCTTGCTG
NUP155-gRNA-2	GCTCACTAAGTCCATCAAAAT
NUP155-gRNA-3	GAGCAAACCAGGTCCTTGCAA
CPSF6-gRNA-1	GAAAAAACTTACCCCTTTGAC
CPSF6-gRNA-2	GGAGAGTATCCATGTAATCT
CPSF6-gRNA-3	GCTTCAGATCCAACACCAACA
TNPO3-gRNA-1	GTGTTTGCACACATCCCTTCC
TNPO3-gRNA-2	GTTGCCCTACAGATGCCTTCC
TNPO3-gRNA-3	GTCACCTGTTATTGTAACGC
NUP107-gRNA-1	GTAATACTACACCAAGAAACC
NUP107-gRNA-2	GAATACAGTCTGCATTAGAAG
NUP107-gRNA-3	GTACTACTTTAGGAGTGGCTT
NUP98-gRNA-1	GTTTGGCACAACTTCAACATT
NUP98-gRNA-2	GACACCCTTTGGGGGTGGCAC
NUP98-gRNA-3	GGAAATTCACAGACTAAACC
NUP214-gRNA-1	GTTCCAAAGCCTGTTTCCAAG
NUP214-gRNA-2	GTCTCCTCAGAAGTGCCCACT
NUP214-gRNA-3	GTCCCCAATTCCAGCCATTAC
NUP62-gRNA-1	GAACAGCGACTCTTGCTTCGG
NUP62-gRNA-2	GCTCCATTCTCGATCAGCGTG
NUP62-gRNA-3	GTCCAAAATTAAACCCGCTCA
SMARCB1-gRNA-1	GCTAGTCGCCTCCAGAGTGAG
SMARCB1-gRNA-2	GCATGCTCCACAACCATCAAC
SMARCB1-gRNA-3	GTCTTCTTGTCTCGGCCCATG
TP53BP1-gRNA-1	GTCCAATCCTGAACAAACAGC
TP53BP1-gRNA-2	GCTGCTCAATGACCTGACTGA
TP53BP1-gRNA-3	GGGGAGCAGATGGACCCTAC
XRCC5-gRNA-1	GCTTTGCAGCAAGAGATGATG
XRCC5-gRNA-2	GGTTCAGAGAAGATTCTTCA
XRCC5-gRNA-3	GTCCTCATCCACTTTAGAGAA
BANF1-gRNA-1	GCGCCAACGCCAAGCAGTCCC
BANF1-gRNA-2	GAAGCAGTCCCGGGACTGCT
BANF1-gRNA-3	GCCAAAAGCACCGAGACTTCG
EXO1-gRNA-1	GATAGCTCTTCAAATAGCACT
EXO1-gRNA-2	GAACCCGTTGATGTAATCCTC
EXO1-gRNA-3	GCCTGAAACACTAAGCTACGC
NUP153-gRNA-1	GCACAGGGGAAAGTGTTCCAA
NUP153-gRNA-2	GAGTGAGAACGTTCAGCTTC
NUP153-gRNA-3	GAAGATGTCAAGCCCTTTAG
PSIP1-gRNA-1	GTCAAGATTCCAAAACCAAG
PSIP1-gRNA-2	GCTTTCTCTTTCTCCCCCTTC
PSIP1-gRNA-3	GGCAAACCAAATAAAAGAAA
XRCC6-gRNA-1	GACCTGTATCTCGGAGATCAC
XRCC6-gRNA-2	GAGGTTCGCGCCAAGGAGACC
XRCC6-gRNA-3	GAATTCAAGATGAGTCATAAG
WRN-gRNA-1	GACAGATGTTGCCAATAAAA
WRN-gRNA-2	GTAGGAATTGAAGGAGATCAG
WRN-gRNA-3	GAGCATCGTAACTATACACAA
PML-gRNA-1	GGACCCTATTGACGTTGACC
PML-gRNA-2	GACCGCACCCCTACGCTGACC
PML-gRNA-3	GTCGGTGTACCGGCAGATTG
NFKB1-gRNA-1	GAGAAGTATTTCAACCACAGA
NFKB1-gRNA-2	GCCTGTTGGCAGTGCCATCTG
NFKB1-gRNA-3	GCGTTTCCGTTATGTATGTGA
NFATC2-gRNA-1	GCAAGTCCATACCTGAACCAC
NFATC2-gRNA-2	GCGCCATGAACGCCCCCGAG
NFATC2-gRNA-3	GCTCGTAAGAGCCTGACTGAC
cdk9-gRNA-1	GCACCGCAAGACCGGCCAGA
cdk9-gRNA-2	GACACTCTGGTACCGGCCCC
cdk9-gRNA-3	GACTACCCTTGCAGCGGTTAT
RELA-gRNA-1	GACTTACCTGCCGGGAAGATG
RELA-gRNA-2	GGACAGATCAATGGCTACAC
RELA-gRNA-3	GGCGCTCAGTTTCCAGAACC
ELL2-gRNA-1	GCATCCAGCAAACATTCTCC
ELL2-gRNA-2	GCTTACCTGGAGAATGTTTGC
ELL2-gRNA-3	GACACGAGAAAGAATGACCC
HSP90AA1-gRNA-1	GGTTGAGACGTTCGCCTTTC
HSP90AA1-gRNA-2	GCTGCTCATCATCGTTATGTT
HSP90AA1-gRNA-3	GACGATGATGAGCAGTACGCT
MLLT3-gRNA-1	GACTTATTCCTGCATCTTGA
MLLT3-gRNA-2	GCCAGATTCTTCTACTTTGTA
MLLT3-gRNA-3	GCCTTACAAAGTAGAAGAATC
NFATC1-gRNA-1	GCGGCTGCGGTCTTCGGGAG
NFATC1-gRNA-2	GCGTCCACTTACAGCATTCGA
NFATC1-gRNA-3	GTGGGTTGCGGGACGTGAACG
RICTOR-gRNA-1	GAAAACTGGGCTTTCACTATG
RICTOR-gRNA-2	GTGACAGCTTCTTTGTGATAT
RICTOR-gRNA-3	GCCTTAGTAAAGTTATTCAGA
cdk7-gRNA-1	GCATAGATCAGAAGCTAAAGA
cdk7-gRNA-2	GATACTCACACCAATTATATT
cdk7-gRNA-3	GATTTATGTCCAAAAGCATCA
MTOR-gRNA-1	GCCAGCTCAGATGCCAATGAG
MTOR-gRNA-2	GCTCCAGCACTATGTCACCA
MTOR-gRNA-3	GAAGCACCTCTCGGAGTTCCA
HSF1-gRNA-1	GCAACAGAAAGTCGTCAACA
HSF1-gRNA-2	GAACTCCGTGTCGTCTCTCTC
HSF1-gRNA-3	GTGAAGACATAAAGATCCGCC
MLLT1-gRNA-1	GCTCCTCACCTGATTGTCCA
MLLT1-gRNA-2	GGCGCCAGCCATGGACAATC
MLLT1-gRNA-3	GCCCCGACTCCTCTACTTTGT
NFATc3-gRNA-1	GAGCTCACTTACAGCACTCAA
NFATc3-gRNA-2	GCAATAGATGGACGACCTCAG
NFATc3-gRNA-3	GCTCTTTAGTATTGATTGTGC
PRKCD-gRNA-1	GAAACCCTGATATATCCCAAC
PRKCD-gRNA-2	GAGTTCTTACCCACGTCCTCC
PRKCD-gRNA-3	GTTCCCAACGATGAACCGCCG
SP1-gRNA-1	GCAGGCTCGAAGTAGCAGCAC
SP1-gRNA-2	GCTACTTCGAGCCTGTGAAA
SP1-gRNA-3	GAGCCCTTATTACCACCAATA
TBP-gRNA-1	GACAAGGCCTTCTAACCTTAT
TBP-gRNA-2	GAGAACTGAAAATCAGTGCCG
TBP-gRNA-3	GAAACGCCGAATATAATCCCA
NFAT5-gRNA-1	GCTACAGATGTTTCTCTAGA
NFAT5-gRNA-2	GTGTCTATGATCTTCTCCCAA
NFAT5-gRNA-3	GACAAACACTTGCAACACTAC
MLST8-gRNA-1	GTCCCAGCAGGTGAATGCCT
MLST8-gRNA-2	GCGCAGCATGATTGCTGCTGC
MLST8-gRNA-3	GATCGATGTGGGCGGACGTGA
CCNT1-gRNA-1	GCAGTCCTTCACACAGTTCCC
CCNT1-gRNA-2	GCCTTCCTGATACTAGAAGTG
CCNT1-gRNA-3	GATTTCCAGGGAACTGTGTGA
PRKCE-gRNA-1	GAACGCATGCGGCCGAGGAAG
PRKCE-gRNA-2	GATCACATACACTCTTCCTTC
PRKCE-gRNA-3	GAAGCAGGGATACCAGTGTCA
ELL-gRNA-1	GGAGAACGTCCGCGCCTCTG
ELL-gRNA-2	GCCATGCTCTGCCGCGCCTTC
ELL-gRNA-3	GGCACCGCGTCTGTTGCACC
AFF4-gRNA-1	GCTTTCATACGCAGCACATTC
AFF4-gRNA-2	GTCTTTCAAGGCATCAGCTTC
AFF4-gRNA-3	GTTGTTCTCCAGTGCCAAAAT
PRKCA-gRNA-1	GAAGTTCAAAATCCACACTTA
PRKCA-gRNA-2	GAAGAAAAAGTAACAAATTCA
PRKCA-gRNA-3	GTTCAGGGGGTTTGGGAAACA
PRKCZ-gRNA-1	GTTCCTCACAGAGCTCCTCGA
PRKCZ-gRNA-2	GCTTCGCTGTCCACCCACTTG
PRKCZ-gRNA-3	GCCGAGCACCCCTGAGCAGCC
RPTOR-gRNA-1	GCATGCAGAAATGTGTCAGTC
RPTOR-gRNA-2	GATCAAATCCAGTGTGACGCC
RPTOR-gRNA-3	GCCAGCATTCCAAGCGTGCAC
MATR3-gRNA-1	GTAATTACCCAGATTTCCTCT
MATR3-gRNA-2	GTAGACTGCTGCAACATGAA
MATR3-gRNA-3	GAGTGGAGTCAACATATCAA
BCL2-gRNA-1	GTGTGTGTGGAGAGCGTCAAC
BCL2-gRNA-2	GAGAACAGGGTACGATAACC
BCL2-gRNA-3	GAACTGTACGGCCCCAGCATG
NT-gRNA-1	GACGGAGGCTAAGCGTCGCAA
NT-gRNA-2	GCGCTTCCGCGGCCCGTTCAA
NT-gRNA-3	GATCGTTTCCGCTTAACGGCG
NT-gRNA-4	GTAGGCGCGCCGCTCTCTAC
NT-gRNA-5	GCCATATCGGGGCGAGACATG
NT-gRNA-6	GTACTAACGCCGCTCCTACAG
NT-gRNA-7	GTGAGGATCATGTCGAGCGCC
NT-gRNA-8	GGGCCCGCATAGGATATCGC
NT-gRNA-9	GTAGACAACCGCGGAGAATGC
NT-gRNA-10	GACGGGCGGCTATCGCTGACT
NT-gRNA-11	GCGCGGAAATTTTACCGACGA
