# Supplementary material for: Replication competent HIV-guided CRISPR screen identifies antiviral factors including targets of the accessory protein Nef
Source: Nat Commun. 2024 May 7;15:3813. doi: 10.1038/s41467-024-48228-x (PMC11076291; doi:10.1038/s41467-024-48228-x)
Supplement: Supplementary file 5 — Supplementary Data 2 [file 41467_2024_48228_MOESM5_ESM.xlsx]

## Sheet: Sheet1
		Supplementary Table 2. Primers used for Illumina Sequencing
		NGS Fw1	5’‑AATGATACGGCGACCACCGAGATCTACACTCTTTCCCTACACGACGCTCTTCCGATCTTAAGTAGAGTCTTGTGGAAAGGACGAAACACC-3’
		NGS Fw2	5’‑AATGATACGGCGACCACCGAGATCTACACTCTTTCCCTACACGACGCTCTTCCGATCTATCATGCTTATCTTGTGGAAAGGACGAAACACC-3’
		NGS Fw3	5’‑AATGATACGGCGACCACCGAGATCTACACTCTTTCCCTACACGACGCTCTTCCGATCTGATGCACATCTTCTTGTGGAAAGGACGAAACACC‑3’
		NGS Fw4	5’‑AATGATACGGCGACCACCGAGATCTACACTCTTTCCCTACACGACGCTCTTCCGATCTCGATTGCTCGACTCTTGTGGAAAGGACGAAACACC-3’
		NGS Fw5	5’‑AATGATACGGCGACCACCGAGATCTACACTCTTTCCCTACACGACGCTCTTCCGATCTTCGATAGCAATTCTCTTGTGGAAAGGACGAAACACC-3’
		NGS Fw6	5’‑AATGATACGGCGACCACCGAGATCTACACTCTTTCCCTACACGACGCTCTTCCGATCTTCGATAGCAATTCTCTTGTGGAAAGGACGAAACACC-3’
		NGS Fw7	5’‑AATGATACGGCGACCACCGAGATCTACACTCTTTCCCTACACGACGCTCTTCCGATCTTCGATAGCAATTCTCTTGTGGAAAGGACGAAACACC-3’
		NGS Fw8	5’‑AATGATACGGCGACCACCGAGATCTACACTCTTTCCCTACACGACGCTCTTCCGATCTCGATCGATTTGAGCCTTCTTGTGGAAAGGACGAAACACC-3’
		NGS Fw9	5’‑AATGATACGGCGACCACCGAGATCTACACTCTTTCCCTACACGACGCTCTTCCGATCTACGATCGATACACGATCTCTTGTGGAAAGGACGAAACACC-3’
		NGS Fw10	5’‑AATGATACGGCGACCACCGAGATCTACACTCTTTCCCTACACGACGCTCTTCCGATCTTACGATCGATGGTCCAGATCTTGTGGAAAGGACGAAACACC-3’
		NGS Rv1	5’‑CAAGCAGAAGACGGCATACGAGATTCGCCTTGGTGACTGGAGTTCAGACGTGTGCTCTTCCGATCTGCCCTTATTTTAACTTGCTATTTCTAGCTCTAAAAC-3’
		NGS Rv2	5’‑CAAGCAGAAGACGGCATACGAGATATAGCGTCGTGACTGGAGTTCAGACGTGTGCTCTTCCGATCTGCCCTTATTTTAACTTGCTATTTCTAGCTCTAAAAC-3’
		NGS Rv3	5’‑CAAGCAGAAGACGGCATACGAGATGAAGAAGTGTGACTGGAGTTCAGACGTGTGCTCTTCCGATCTGCCCTTATTTTAACTTGCTATTTCTAGCTCTAAAAC-3’
		NGS Rv4	5’‑CAAGCAGAAGACGGCATACGAGATATTCTAGGGTGACTGGAGTTCAGACGTGTGCTCTTCCGATCTGCCCTTATTTTAACTTGCTATTTCTAGCTCTAAAAC-3’
		NGS Rv5	5’‑CAAGCAGAAGACGGCATACGAGATCGTTACCAGTGACTGGAGTTCAGACGTGTGCTCTTCCGATCTGCCCTTATTTTAACTTGCTATTTCTAGCTCTAAAAC-3’
		NGS Rv6	5’‑CAAGCAGAAGACGGCATACGAGATGTCTGATGGTGACTGGAGTTCAGACGTGTGCTCTTCCGATCTGCCCTTATTTTAACTTGCTATTTCTAGCTCTAAAAC-3’
		NGS Rv7	5’‑CAAGCAGAAGACGGCATACGAGATTTACGCACGTGACTGGAGTTCAGACGTGTGCTCTTCCGATCTGCCCTTATTTTAACTTGCTATTTCTAGCTCTAAAAC-3’
		NGS Rv8	5’‑CAAGCAGAAGACGGCATACGAGATTTGAATAGGTGACTGGAGTTCAGACGTGTGCTCTTCCGATCTGCCCTTATTTTAACTTGCTATTTCTAGCTCTAAAAC-3’
