# Supplementary material for: Replication competent HIV-guided CRISPR screen identifies antiviral factors including targets of the accessory protein Nef
Source: Nat Commun. 2024 May 7;15:3813. doi: 10.1038/s41467-024-48228-x (PMC11076291; doi:10.1038/s41467-024-48228-x)
Supplement: Supplementary file 6 — Supplementary Data 3 [file 41467_2024_48228_MOESM6_ESM.xlsx]

## Sheet: Fig 3
			p value
	b	NT vs GRN KO	0.0217
	d	CTRL-LTR	0.0068	**
		CTRL-LTR+TAT	0.007	*
	e	NL4-3
		Vector-GRN_1	0.2767
		Vector-GRN_2	0.0717
		Vector-GRN_3	0.0223	*
		CH077
		Vector-GRN_1	0.0659
		Vector-GRN_2	0.1154
		Vector-GRN_3	0.0543
		CH058
		Vector-GRN_1	0.504
		Vector-GRN_2	0.0249	*
		Vector-GRN_3	0.0367	*
	f
