# Supplementary material for: Replication competent HIV-guided CRISPR screen identifies antiviral factors including targets of the accessory protein Nef
Source: Nat Commun. 2024 May 7;15:3813. doi: 10.1038/s41467-024-48228-x (PMC11076291; doi:10.1038/s41467-024-48228-x)
Supplement: Supplementary file 8 — Source Data [file 41467_2024_48228_MOESM8_ESM.xlsx]

## Sheet: Fig. 1b
	Tetherin		Untreated								With IFNb
			NT		Tetherin_1		Tetherin_2				NT		Tetherin_1		Tetherin_2
		3	0.947699	1.0523	0.40334	1.59666	0.989587	1.01041		3	1.26892	0.731081	0.801976	1.19802	0.944549	1.05545
		6	0.851218	3.54604	21.8718	2.09406	0.700394	0.775835		6	0.021154	0.115067	9.57089	6.17788	1.2618	1.29721
		7	0.972546	1.21922	17.0698	24.7755	0.680317	0.578055		7	0.07729	0.097427	14.8556	17.648	1.08724	1.07188
		8	8.91218	7.90695	44.0372	58.2793	0.016769	0.032183		8	2.82321	3.2104	129.496	97.0734	0.056732	0.056611
		9	4.09436	9.4088		46.3075	0.03137	0.019426		9	1.78292	2.25025	161.407	163.494	0.118967	0.053104
	GBP5		Untreated								With IFNb
			NT		GBP5_1		GBP5_2				NT		GBP5_1		GBP5_2
		3	0.947699	1.0523	0.474023	1.52598	0.512958	1.48704		3	1.26892	0.731081	1.03333	0.966675	0.779929	1.22007
		6	0.851218	3.54604	9.88155	2.25012	227.413	229.324		6	0.021154	0.115067	2.91155	2.54032	23.7018	8.97499
		7	0.972546	1.21922	13.8827	12.2772	237.171	247.904		7	0.07729	0.097427	13.7912	14.8354	33.5207	31.6321
		8	8.91218	7.90695	0.562735	0.487102	47.0598	53.8944		8	2.82321	3.2104	0.434049	0.424237	11.9881	15.674
		9	4.09436	9.4088	2.42255	0.511094	103.347	30.5245		9	1.78292	2.25025	0.525449	0.378146	22.0567	18.9699

## Sheet: Fig. 2a
sgRNA	Gene	Input n=1	15dpi n=1
704	CEBPB	1248.41	172.289
311	CDKN2A	686.85	91.4458
871	ARID1A	1778.39	815.06
1260	RAD21	222.268	166.988
606	TLR7	474.606	239.88
853	POU2F1	2324.67	3176.75
377	LRRC37A	1520.54	8232.77
1397	NUP155	2214.91	3594.22
373	ZWINT	711.658	1770.6
1215	KAT5	2053.28	960.843
149	LILRA6	9574.05	65687.2
1528	BCL2	585.113	457.229
1160	CHMP5	765.784	368.434
34	PARP14	772.55	217.349
1118	IFI30	3019.78	6230.24
1063	DGCR8	3290.16	4181.33
1138	TRIM21	900.347	1848.8
1390	NUP85	890.825	2046.27
1069	ZC3H12A	1318.57	10643.5
299	NMI	465.334	163.012
1184	CC2D1B	289.174	2547.23
225	CLEC12A	799.362	25445.8
1192	TSPAN7	317.991	1827.59
970	CPSF3	427.746	19.8795
332	C17orf47	5911.52	7873.62
412	NAPSA	352.571	1469.76
550	IFIT3	326.009	0
1303	ST3GAL3	1085.03	9485.18
16	OAS1	1858.83	14591.6
1366	KPNA4	740.976	1779.88
445	ENTPD1	1474.43	9209.52
1297	PPIA	755.009	2.6506
1	PARP9	1191.02	6368.07
699	CDKN1A	3650	5767.71
1191	TSPAN7	2495.56	17117.6
988	SIRT1	1188.02	30.4819
300	NMI	1355.91	1785.18
1355	NUMBL	4767.86	15637.2
123	TAPBP	1442.36	6711.33
910	CYLD	310.724	3.9759
1210	XIAP	354.075	13.253
907	ACTL6A	1682.17	1388.92
986	RNF7	1738.55	3842.05
372	MX2	903.856	6529.76
1248	FPGS	462.578	4953.98
1038	BCL11B	1034.91	3209.88
720	CIITA	576.092	6161.33
428	PCED1B	1991.64	135002
599	IRF7	2017.45	7087.71
468	ERICH1	987.801	4812.17
831	HMGB1	893.08	3262.89
1161	CHMP5	911.123	694.458
932	HSPA13	3015.27	8472.65
1407	NUP98	960.237	1713.61
1319	RNF10	1023.63	2144.34
600	MyD88	1504.5	5298.55
1127	DHX30	3865	20816.5
170	MARCO	1194.78	3053.49
1494	TBP	823.919	930.362
1517	PRKCA	940.441	4101.81
515	COL4A2	2081.1	21769.4
1235	RBM10	2268.03	11030.5
226	SGOL2	2700.04	15879.8
1455	RELA	728.447	2361.69
632	TLR8	847.725	5229.64
796	GADD45G	2402.35	27176.6
585	SLAMF1	799.863	6.62651
519	COX5A	2624.61	16436.4
19	IFI44	1624.03	3437.83
1322	RBM5	446.54	27.8313
898	EIF3L	638.738	151.084
20	IFI44	3730.19	22938.3
1499	NFAT5	1202.05	22.5301
777	EHMT2	1936.51	32681.9
58	LILRB2	760.021	2154.94
974	HEXIM2	1128.38	1842.17
882	CBX3	638.237	217.349
1318	RNF10	1197.79	18914.7
1449	NFATC2	929.916	341.928
1026	IKBKE	1007.1	821.687
385	USP26	594.886	2689.04
304	TAP1	2632.63	15278.1
474	SUSD1	2535.91	6325.66
386	USP26	985.796	337.952
1075	ZAP70	2969.92	10129.3
1290	ELAVL1	2083.1	282.289
1383	NUP54	752.002	243.855
682	SAMHD1	947.457	143.133
1283	XAB2	1708.73	6869.04
320	APOL4	1685.93	4148.19
1315	CHST1	1238.13	10187.6
518	COX5A	1753.33	1738.8
700	CDKN1A	1908.2	1928.31
378	LRRC37A	1084.28	11157.7
77	SIGLEC9	1236.88	7962.41
171	MARCO	1858.58	820.362
1064	DGCR8	388.405	88.7952
822	GRN	199.715	1102.65
721	CIITA	317.49	11392.3
187	PRG3	737.719	360.482
333	C17orf47	1075	6023.49
60	LILRB2	2265.78	18010.8
1335	RBM17	1148.68	225.301
904	BANP	1730.53	898.554
223	CLEC12A	186.685	33.1325
866	TFCP2	1893.41	7446.87
425	IVL	2281.57	1427.35
677	TRIM37	1741.81	2850.72
905	BANP	4089.28	89195.4
1025	MTA2	1514.53	9518.31
192	APOBEC3A	3268.36	7476.02
6	APOBEC3G	825.172	1589.04
239	KRTAP5-4	2901.26	991.325
1479	HSF1	1166.22	365.783
87	CASP5	834.444	958.193
482	TSPAN8	563.813	128.554
404	LILRA4	1160.2	1044.34
1046	DUSP1	621.698	243.855
790	MYC	3427.48	40943.9
1350	ERCC5	2387.56	2879.88
775	HEXIM1	1626.54	4248.92
307	LILRB4	3390.9	31763.5
1009	MMP8	1359.17	100.723
492	HSD17B6	1047.19	633.494
671	SUMO1	1904.44	5102.41
497	C3orf17	1078.76	102.048
26	APOL1	1202.8	184.217
23	EIF2AK2	778.564	193.494
1043	HSPA12B	800.114	13.253
1415	NUP62	368.859	233.253
789	MYC	1021.13	182.892
560	CXCL9	943.197	3235.06
261	C4BPA	938.436	188.193
795	GADD45G	378.131	243.855
857	SMARCA4	1098.06	7908.07
59	LILRB2	1005.09	1644.7
339	FCRL5	2105.91	2262.29
864	TFCP2	384.145	19.8795
959	HspBP1	1429.33	20152.5
1021	ZNF175	535.748	3.9759
92	FCGR3A	809.636	333.976
703	CEBPB	6082.92	58254.9
588	CD209	516.453	54.3374
1302	ST3GAL3	1650.85	25424.6
156	TCHHL1	1836.53	3724.1
626	PQBP1	871.781	662.651
1509	ELL	4927.98	47094.6
95	SP110	1199.54	3736.02
72	IFI44L	914.881	796.506
357	CTAG1A	2523.63	1412.77
916	DNAJA1	696.873	650.723
268	CD72	2170.81	66359.2
197	APOL6	2380.8	7865.66
1106	AGO2	2508.34	38624.6
1153	HAVCR2	2582.52	4520.6
529	C17orf66	568.575	133.855
644	IFITM3	2025.97	5028.19
1349	ERCC5	1181	1530.72
581	CAMP	1320.08	734.217
1420	TP53BP1	1591.46	524.819
637	IFITM1	651.518	4077.95
1014	SUV39H1	1055.96	5791.57
1511	ELL	2240.97	1836.87
842	HSPB1	1074.75	2874.58
993	HSPA12A	1101.82	30395.8
1502	MLST8	2100.64	7290.48
1211	BCL2L1	1498.74	7436.27
625	PQBP1	2039.75	10129.3
442	SLAMF6	305.712	19.8795
487	ICAM2	1133.64	4064.7
203	CENPF	661.792	78.1928
1116	TSPO	2923.56	7384.58
1183	TSG101	1354.41	461.205
1469	NFATC1	834.444	9403.01
27	APOL1	1423.57	4907.59
1241	DHX9	883.057	1449.88
10	APOBEC3B	1913.46	5686.87
584	CD33	800.615	280.964
841	HSPB1	1477.69	16415.2
1382	NUP160	223.27	2.6506
464	P2RX5	780.819	1642.05
859	SP3	1492.48	12115.9
1446	NFKB1	789.088	27.8313
836	HSPA4	692.613	201.446
133	HLA-B	2367.26	1129.16
55	RNASE3	1066.48	83.494
127	RIPK3	2244.73	5364.82
1045	DUSP1	2502.58	5219.04
1015	SUV39H1	241.563	0
30	MKI67	2486.79	9538.19
1114	TNFRSF10A	299.698	27.8313
1259	RAD21	2892.24	59655.8
367	PAGE1	2635.89	17483.4
79	RARRES3	2216.66	1917.71
607	TLR7	1189.27	4244.94
1222	BTG2	1925.74	5678.92
1373	HMGA1	2146.25	20591.2
124	GGH	322	1060.24
344	NDUFS5	798.109	39.759
1361	NEIL3	420.73	27.8313
330	LAMP2	421.231	68.9157
1121	LGALS3BP	1444.11	16840.6
1306	SUMO2	2263.52	169.639
536	ANKRD36	1892.41	7828.55
285	SPAG5	592.38	359.157
131	SSX7	797.608	1224.58
734	ARHGEF1	1578.18	4211.81
1234	MID1IP1	1513.53	5677.59
271	PRG4	870.779	63.6145
1590	NT	2239.72	4902.29
389	TOPBP1	273.637	10.6024
817	DKC1	1145.67	1285.54
182	CD4	1192.03	2772.53
1316	CHST1	3255.33	2600.24
154	TCHHL1	359.337	27.8313
1343	BMP2K	1158.2	894.578
1591	NT	800.615	687.831
1410	NUP214	656.78	752.771
819	E2F1	2098.89	5595.42
52	LAIR1	2398.84	4288.68
1332	SPEN	664.047	151.084
301	MNDA	963.996	270.361
1054	CDK13	453.807	234.578
121	TAPBP	1279.73	4720.72
523	CD300C	2245.98	19069.8
1115	TSPO	1130.88	1009.88
1220	BTG2	354.075	13.253
408	ZNF417	2265.53	11644.1
1185	CC2D1B	969.258	2977.95
243	PTPRJ	1294.52	13539.3
1471	RICTOR	1326.59	3140.96
102	CASP1	1513.53	1554.58
1592	NT	1381.97	4496.75
432	HSH2D	682.59	1395.54
1236	RBM10	1579.43	3036.27
674	CTR9	2213.41	17911.4
663	SELPLG	2278.31	7252.05
718	RBPJ	1586.7	5233.61
1180	CD82	543.516	148.434
1393	KPNA2	1452.38	11744.8
1076	ZAP70	1403.27	1378.31
744	FOXO1	1842.54	1318.67
1154	CD63	1794.68	4056.75
247	APOBEC3C	996.572	1463.13
174	GBP5	962.743	1704.34
1202	KCNK3	594.134	770
65	TNFSF10	2472.26	7979.64
723	GADD45B	4024.12	22609.6
1247	FPGS	989.305	2617.47
169	MARCO	1219.59	1058.92
670	SUMO1	917.387	51917.4
325	MT1X	2296.1	15999
1143	RSAD2	594.886	176.265
1412	NUP214	713.913	201.446
4	APOBEC3G	1127.63	964.819
1402	TNPO3	1301.28	16836.6
601	MyD88	1588.95	1990.6
794	PRDX2	858.249	9876.15
1218	RPL12	325.258	96.747
1409	NUP98	500.165	21.2048
53	LAIR1	473.102	336.627
1491	SP1	981.537	2317.95
787	GADD45A	646.005	380.361
1289	ELAVL1	1396	246.506
303	MNDA	1801.7	4407.95
160	KRTAP19-2	875.79	5843.25
812	CHD1	769.543	2540.6
1300	PSMB2	2013.44	58668.4
849	PRDX1	1843.8	2189.4
1285	XAB2	2560.97	38132.9
684	APOBEC3D	1079.77	632.169
375	ZWINT	1736.04	5074.58
361	GIMAP7	733.709	79.5181
1495	TBP	1206.81	690.482
774	HEXIM1	944.45	71.5663
964	HSPA14	1120.86	1798.43
1039	BCL11B	1551.36	841.566
306	TAP1	612.677	2124.46
440	SPRR2G	1691.19	2357.71
937	ZNF10	872.533	1191.45
869	NELFA	1892.41	14644.6
943	HDAC3	950.965	1730.84
151	COA1	665.049	6252.77
630	TLR8	1016.12	2160.24
652	DLG1	706.897	9935.78
1265	UBE2B	469.845	6.62651
685	APOBEC3D	1247.91	314.096
941	EIF3F	1221.6	6071.21
205	C6orf1	2877.7	25630
769	CTNNB1	2526.39	2740.72
539	FPR1	234.296	2.6506
1007	LIF	2110.92	2133.74
784	BRD4	4108.07	96317.6
51	OAS2	464.332	432.048
1311	TOP1	2133.47	2862.65
1422	XRCC5	245.071	241.205
122	TAPBP	3882.54	19943.1
589	CD209	1137.15	95.4217
776	HEXIM1	1839.28	39183.9
1406	NUP107	1021.63	5413.86
1231	TAGLN2	346.557	2564.46
1444	PML	1850.06	2883.86
1280	RNF216	381.639	43.7349
531	C17orf66	1197.04	1644.7
245	RAET1L	655.778	23.8554
1593	NT	1120.86	1652.65
978	MST1R	2649.17	2377.59
288	CD38	1335.86	163.012
252	ZBP1	1177.49	11727.6
1044	DUSP1	1036.16	5012.29
405	LILRA4	1709.98	4341.69
101	CASP1	1057.96	962.169
316	IFIT1	2513.1	694.458
1165	CD151	572.083	1000.6
424	IVL	1409.28	18988.9
689	APOBEC3H	1237.38	2145.66
724	GADD45B	584.361	3818.19
355	CTAG1A	1726.02	23373
244	RAET1L	629.968	78.1928
220	POLQ	1686.18	3565.06
1594	NT	231.289	982.048
490	HSD17B6	1173.98	6186.51
491	HSD17B6	2017.45	10858.2
296	SIRPB1	4302.77	38671
1268	SLU7	860.755	919.759
727	NFKBIA	3178.15	63813.3
369	PAGE1	785.079	202.771
1108	AGO2	647.258	46.3855
67	C2orf16	774.554	34950.8
548	PSG2	776.81	504.94
180	DTX3L	1032.91	3692.29
1102	ROCK2	793.098	1353.13
62	APOL3	1230.62	341.928
1149	CD53	1010.35	5515.9
1505	CCNT1	1018.12	437.349
93	FCGR3A	226.027	129.88
1155	CD63	598.394	17.2289
434	CASC5	411.96	266.386
1487	NFATc3	458.819	45.0602
759	UBP1	525.224	1423.37
1159	CD81	2510.6	6876.99
366	GBP4	1301.03	27460.2
1186	CC2D1B	756.262	6046.02
199	SIGLEC7	1253.17	4003.74
1368	IPO7	880.301	120.602
617	XPO1	486.132	18.5542
266	CEACAM1	1037.67	426.747
235	TROAP	970.761	92.7711
1002	HMOX1	1380.97	33286.3
426	IVL	549.53	5788.92
990	TRIM11	788.838	1011.2
573	SERPING1	349.063	276.988
1253	POLR2A	908.366	628.193
612	NONO	1580.18	8285.78
25	APOL1	1614.51	4951.33
896	DROSHA	738.721	46.3855
1246	DHX15	317.74	13.253
1282	RNF216	735.213	33.1325
1459	ELL2	238.556	18.5542
508	ATP1B3	199.966	172.289
788	GADD45A	1097.56	1049.64
1229	TAGLN2	366.353	546.024
514	COL4A2	2229.69	23383.6
467	ERICH1	1062.98	487.711
1112	TNFRSF10A	1379.96	4157.47
730	POU2F2	1501	8560.12
1196	CLEC4M	1711.74	12550.6
233	LAIR2	2529.89	13519.4
737	TRIM22	967.003	377.711
827	HDAC1	451.301	169.639
28	MKI67	484.128	37.1084
1135	CAV2	2573.5	21155.8
1421	TP53BP1	808.884	3114.46
3	PARP9	1006.09	257.108
494	LILRA3	731.705	1610.24
216	CD58	620.947	123.253
556	CLEC4A	651.017	30.4819
376	LRRC37A	914.631	2667.83
327	MT1X	1232.12	1125.18
828	HDAC2	333.276	21.2048
314	PYHIN1	1869.35	2858.67
1427	BANF1	799.613	251.807
1051	AXIN1	913.879	1207.35
1090	CD164	1249.41	887.952
803	UBASH3B	1226.11	8924.58
145	HAVCR1	393.416	43.7349
1213	BCL2L1	1667.89	14435.2
141	NKG7	1587.2	19024.7
282	RPS21	564.565	1809.04
495	LILRA3	1325.84	6712.65
36	PARP14	334.028	76.8675
137	SP140	1726.27	3024.34
911	CYLD	543.516	137.831
605	TLR2	2332.68	23475.1
465	P2RX5	808.634	50.3615
1294	SERPINB6	2402.85	1065.54
1401	TNPO3	1357.91	1638.07
158	FCRL3	1055.71	1500.24
782	TCF4	469.343	1989.28
1042	HSPA12B	1303.54	1330.6
99	DEFB1	566.57	6802.77
276	CCNB3	517.205	1.3253
1059	SFPQ	161.627	39.759
472	SUSD1	1030.15	2210.6
302	MNDA	582.858	235.904
945	MTA1	1014.11	5339.64
1141	CCDC8	566.069	8655.54
1245	DHX15	989.054	3065.42
1506	PRKCE	1630.8	14325.2
1013	PRKAA2	1343.38	4043.49
785	BRD4	1709.48	3916.27
848	MECP2	2650.67	16265.4
381	PHF11	1551.87	2174.82
686	APOBEC3D	3021.79	26404
565	CD300A	1950.29	136.506
1199	CC2D1A	1746.32	2086.02
193	ANKRD20A3	823.168	67.5904
1475	cdk7	296.942	2.6506
598	IRF7	4832.26	10758.8
1262	SRSF6	1478.44	3820.84
319	APOL4	516.954	939.639
928	PRKAA1	2571.24	519.518
1177	UBE2L6	1262.19	6712.65
680	RAD18	2803.53	80313.3
1029	FOXP3	2171.06	99014.6
292	LILRA5	2158.78	4258.19
450	SLC31A2	189.191	7.95181
845	MCM2	3482.11	6858.43
213	GZMH	746.238	506.265
272	PRG4	1625.29	375.06
530	C17orf66	1638.82	4244.94
415	PRAMEF16	1468.67	38033.5
655	SERINC3	2089.87	658.675
770	CTNNB1	641.244	157.711
1352	AP1G2	612.176	755.422
640	IFITM2	2088.87	4570.96
1325	PRPF8	1136.4	10028.6
234	LAIR2	168.643	46.3855
165	MT1H	1708.23	3957.35
868	NELFA	3964.49	50480.7
1423	XRCC5	359.087	76.8675
433	CASC5	655.026	163.012
1480	HSF1	1354.66	1632.77
705	DDX5	958.483	1969.4
838	HSPA8	474.606	25.1807
947	MTA1	204.727	13.253
658	2008-03-01	497.659	303.494
1201	CC2D1A	224.523	791.205
852	POU2F1	773.051	112.651
94	SP110	341.295	247.831
982	NELFE	1303.54	7487.95
758	TRAF6	1704.47	10126.6
1477	MTOR	615.935	303.494
733	ARHGEF1	1338.37	11780.6
1518	PRKCZ	1499.99	147.108
673	CTR9	624.956	4499.4
1073	SLFN11	853.739	202.771
512	PRR13	515.451	35.7831
42	HERC6	382.641	1001.93
334	HRC	1280.48	5197.83
401	ACP1	1468.92	90.1205
766	DNAJC5	2220.42	1972.05
802	UBASH3B	904.106	149.759
75	CASP10	1881.63	16359.5
342	ZNF28	638.738	4437.11
1394	KPNA2	585.614	286.265
132	SSX7	660.288	834.94
1239	PSEN2	853.238	20164.5
1163	CD151	673.82	4050.12
582	CD33	2912.28	20355.3
805	BIRC2	219.762	17.2289
188	PRG3	543.266	2369.64
1148	CD53	938.937	53.0121
1084	ADAR	802.87	524.819
113	C1orf162	913.127	3873.86
1396	NUP155	446.791	276.988
338	FCRL5	2259.01	2624.1
542	PODXL	1340.62	7091.69
253	AIM2	285.916	27.8313
892	NELFB	988.052	66.2651
1019	TFAP4	1296.77	13804.3
208	PTPRC	667.054	1500.24
1048	ISG15	1252.92	119.277
1418	SMARCB1	1072	12027.1
876	DNAJB6	541.261	10.6024
880	GNA13	707.398	682.53
1527	BCL2	1462.91	4405.3
875	SETDB1	346.056	34.4578
1279	R3HDM1	397.676	2.6506
1249	FPGS	910.872	1223.25
1398	CPSF6	454.559	397.59
47	IGFL2	801.367	9.27711
1035	ZNF350	1569.41	4075.3
148	LILRA6	656.028	1376.99
1107	AGO2	550.532	2683.74
118	RNASE2	1383.47	3217.83
1080	TNFRSF10D	227.53	6.62651
111	APOBEC3F	494.903	247.831
1452	cdk9	2181.08	4479.52
532	FLG	613.178	143.133
309	LILRB4	807.882	6283.25
505	HMMR	3457.05	3309.28
887	TRIM32	644.501	789.88
103	CD3E	771.046	55.6627
264	FCGR1B	1052.7	257.108
1331	SPEN	1552.12	359.157
1047	ISG15	777.06	2826.87
1463	HSP90AA1	1634.31	1272.29
707	DDX5	326.761	239.88
1379	NUP210	955.726	617.59
1058	EIF3E	529.233	1543.98
969	CPSF3	1181.25	2781.81
331	C17orf47	2461.73	2935.54
1016	SUV39H1	2022.21	777.952
1140	CCDC8	1504.5	9159.16
44	GZMA	810.889	1593.01
74	CASP10	657.782	2409.4
1223	AKAP13	816.151	392.289
821	E2F1	2092.62	2127.11
1330	SPEN	282.909	160.361
191	APOBEC3A	622.199	3506.75
1453	cdk9	1513.53	15809.5
1018	TFAP4	1698.46	4751.21
24	EIF2AK2	801.116	148.434
846	MECP2	1052.7	3839.4
32	SP100	793.849	59.6386
260	C4BPA	1199.29	819.036
250	ZBP1	795.102	1347.83
109	APOBEC3F	1950.79	6079.16
1358	PPP1R14D	986.799	7576.75
448	SLC31A2	1978.86	7246.75
1158	CD81	1686.93	9201.57
1242	DHX9	765.784	14981.2
808	RHOA	383.894	784.578
800	PRMT6	498.662	41.0843
1386	NUP133	518.708	71.5663
499	ZNF679	233.795	7.95181
741	CNP	1816.23	15638.6
1461	HSP90AA1	1152.43	4226.39
1334	RBM17	469.594	442.651
1129	DHX30	735.463	2.6506
1356	NUMBL	1274.97	2826.87
363	GIMAP7	399.932	149.759
1003	HMOX1	1790.67	4182.65
291	TPRX1	1420.31	12129.2
957	HspBP1	2351.23	3102.53
352	XRRA1	1911.45	1834.22
17	OAS1	553.79	557.952
1130	RNF115	2318.15	58861.9
1498	NFAT5	1981.37	4406.63
1263	SRSF6	1070.49	348.554
1270	SLU7	868.774	1044.34
1460	ELL2	627.211	478.434
894	DROSHA	638.487	522.169
1256	RAB6A	345.555	30.4819
554	HERC5	161.877	6.62651
459	ZNF141	948.961	17407.8
931	HSPA13	1487.21	608.313
1338	AKAP1	642.747	337.952
1478	MTOR	1949.29	3871.21
1516	PRKCA	482.374	90.1205
740	SLC40A1	426.995	98.0723
755	SUPT6H	663.045	1589.04
76	SIGLEC9	1852.57	1492.29
533	FLG	1130.38	4374.82
1411	NUP214	1461.65	6543.01
1071	SLFN11	1422.81	1509.52
346	CENPE	1010.35	9238.68
525	CD300C	1106.58	1200.72
263	FCGR1B	542.514	60.9639
639	IFITM2	429.25	292.892
902	NELFCD	1358.16	3798.31
954	TARDBP	854.491	2131.08
938	ZNF10	447.793	466.506
255	AIM2	227.279	115.301
752	SMARCA1	1121.86	5734.58
1595	NT	753.004	389.639
1482	MLLT1	1391.74	3114.46
559	CXCL9	669.309	58.3133
1041	HSPA12B	1274.47	1390.24
806	BIRC2	592.631	1151.69
177	TMEM126B	350.567	63.6145
1004	HMOX1	2815.56	80195.3
1529	BCL2	939.94	11585.8
797	GADD45G	280.403	79.5181
594	TSLP	495.153	3607.47
815	CHD3	633.726	2848.07
1457	RELA	704.892	2233.13
1176	UBE2L6	1016.37	2626.75
715	HSPA6	1681.67	4494.1
1442	WRN	1144.42	196.145
579	CAMP	447.292	274.337
939	EIF3F	505.427	1086.75
504	CD86	732.707	87.4699
732	ARHGEF1	841.711	306.145
696	TRIM28	982.539	140.482
968	PPHLN1	684.845	266.386
1275	NCOA6	389.908	46.3855
1142	RSAD2	658.534	328.675
207	C6orf1	1036.41	5089.16
270	CD72	1238.13	8047.23
743	CNP	624.956	148.434
1425	BANF1	1555.87	7347.47
933	YY1	1483.96	4312.53
757	TRAF6	904.858	714.337
946	MTA1	291.178	94.0964
521	CBFB	783.074	730.241
728	NFKBIA	909.368	465.181
922	HSPA5	114.767	1.3253
608	TLR7	1371.95	1606.27
371	MX2	2728.61	5246.87
423	TNFRSF18	2180.58	7197.71
46	IGFL2	771.547	1171.57
63	APOL3	357.332	1163.61
977	COMMD1	210.24	153.735
1281	RNF216	401.185	1089.4
430	HSH2D	958.232	1497.59
48	IGFL2	572.834	6.62651
1408	NUP98	572.333	13113.9
277	CEACAM3	1813.98	14989.2
783	BRD4	341.044	49.0361
422	TNFRSF18	1611.5	9878.8
278	CEACAM3	1825.5	12794.5
886	TRIM32	648.761	4275.42
241	PTPRJ	775.056	1277.59
995	HSPA12A	1063.23	2838.8
1464	MLLT3	196.207	17.2289
631	TLR8	556.045	560.602
1092	LSM1	788.086	1545.3
1500	MLST8	525.725	557.952
981	NELFE	307.466	83.494
368	PAGE1	980.284	414.819
731	POU2F2	493.149	87.4699
1017	TFAP4	1647.59	972.771
991	TRIM11	1348.14	2940.84
510	ATP1B3	1088.29	3248.31
1307	SNRPC	1334.61	1092.05
224	CLEC12A	897.34	2696.99
851	PRDX1	969.759	3125.06
68	C2orf16	1156.19	223.976
1027	IKBKE	1537.08	12534.7
1321	RBM5	1022.13	1953.49
475	C1orf127	1007.85	360.482
1057	EIF3E	104.995	7.95181
1489	PRKCD	1101.57	5407.23
1232	MID1IP1	915.132	292.892
248	APOBEC3C	1656.61	58154.2
1103	XRN1	407.95	125.904
328	LAMP2	1345.89	2083.37
587	SLAMF1	924.654	2492.89
290	TPRX1	726.693	4537.83
909	CYLD	363.848	9.27711
998	BCL11A	621.197	54.3374
1413	NUP62	3112.5	6500.6
844	MCM2	690.358	816.386
1225	AKAP13	914.631	992.651
1167	ABCA1	816.151	1505.54
1032	UBASH3A	2527.64	6158.68
1341	MED7	290.176	2.6506
1445	PML	959.235	8279.16
406	ZNF417	1573.67	1530.72
162	KRTAP19-2	973.518	7071.81
168	NDUFB6	462.076	1256.39
850	PRDX1	465.835	471.807
653	DLG1	801.367	133.855
86	CASP5	1042.18	1964.1
1060	SFPQ	557.298	246.506
642	IFITM3	1418.55	1860.72
80	RARRES3	1991.64	60142.2
695	SUN1	615.183	106.024
163	MT1H	1978.36	59794.9
1074	ZAP70	1761.35	1251.08
989	SIRT1	396.423	82.1687
273	PRG4	364.349	1363.74
751	SMARCA1	742.981	783.253
217	CCR3	1377.21	4187.95
541	PODXL	1068.24	13189.4
1228	STAB1	664.799	282.289
1381	NUP160	640.241	74.2169
558	CXCL9	495.655	817.711
540	FPR1	477.863	19.8795
778	EHMT2	695.37	6906.15
444	SLAMF6	1582.19	19630.4
1508	PRKCE	2111.17	4545.78
629	DDX3X	471.097	467.831
659	2008-03-01	1150.93	2263.61
466	ERICH1	671.815	315.422
57	RNASE3	812.393	426.747
384	VRK2	832.439	27.8313
374	ZWINT	886.565	25.1807
1369	IPO7	254.844	133.855
146	HAVCR1	1171.98	1176.87
18	OAS1	1505.01	1880.6
719	RBPJ	688.354	133.855
380	PHF11	853.488	1467.11
198	APOL6	717.421	507.59
1274	NCOA6	439.774	375.06
1454	cdk9	1608.5	7518.43
391	TFB2M	188.94	2013.13
1031	FOXP3	968.506	1066.87
379	PHF11	688.103	1210
1209	XIAP	171.149	11.9277
763	DENND4A	462.327	13.253
90	TLR4	772.8	450.602
105	CD3E	616.185	675.904
1200	CC2D1A	1421.81	13499.5
318	IFIT1	2513.61	70140.2
1006	LIF	498.16	824.337
447	ENTPD1	493.65	55.6627
321	APOL4	1119.36	899.88
1432	NUP153	594.886	5277.35
649	SERINC5	771.798	43.7349
441	SPRR2G	977.527	1345.18
365	GBP4	690.859	113.976
395	ZNF429	1552.87	8758.92
687	APOBEC3H	857.748	679.88
549	IFIT3	1046.94	4843.98
98	DEFB1	2005.67	1860.72
107	MS4A4A	635.982	877.349
265	CEACAM1	289.925	420.121
37	LILRA1	503.673	689.157
281	RPS21	664.548	2217.23
692	SUN2	2947.12	8084.34
183	CD4	1758.85	11593.7
403	LILRA4	1074.5	620.241
323	HLA-C	1911.45	5940
212	GZMH	1707.48	2614.82
152	COA1	1000.33	1260.36
891	NELFB	248.579	31.8072
1456	RELA	862.509	437.349
114	C1orf162	1060.22	283.614
537	ANKRD36	268.626	107.349
1347	RANBP17	835.196	599.036
1348	ERCC5	531.238	344.578
807	RHOA	1046.19	1187.47
578	NDUFB2	1068.49	9915.9
228	SGOL2	1721.76	16621.9
883	CBX3	1159.45	886.627
979	MST1R	865.015	128.554
1435	PSIP1	586.617	9397.71
1483	MLLT1	1540.34	532.771
592	NPIP	662.543	156.386
476	C1orf127	1881.38	7153.98
698	TRIM28	1242.9	348.554
761	UBP1	930.417	1877.95
1250	MDM2	1057.96	836.265
561	CENPO	847.474	106.024
259	C4BPA	831.186	35.7831
13	TRIM5	659.035	364.458
867	NELFA	1809.47	3276.14
315	PYHIN1	273.888	19.8795
85	CASP5	555.795	84.8193
427	PCED1B	414.967	208.072
486	C9orf43	238.806	2.6506
1596	NT	2009.43	1109.28
1333	RBM17	1344.88	4305.9
765	DNAJC5	1283.49	5277.35
206	C6orf1	378.131	1.3253
1313	Gemin2	289.675	51.6868
297	SIRPB1	820.912	156.386
479	C6orf10	409.955	1.3253
920	HSPA2	1396	10924.5
1028	IKBKE	2588.53	10941.7
1519	PRKCZ	516.954	3990.48
1597	NT	772.049	221.325
816	DKC1	1073.5	300.843
1087	DDX6	1348.39	13524.7
656	SERINC3	900.598	267.711
1077	MOV10	742.48	703.735
1344	BMP2K	523.971	1145.06
890	DICER1	945.703	2923.61
563	CENPO	171.65	198.795
387	USP26	1406.53	11068.9
231	BTN3A2	529.233	117.952
1157	CD81	918.389	141.807
1339	MED7	625.958	46.3855
112	C1orf162	1408.78	11112.7
1005	LIF	2429.16	16071.9
8	IFI16	1040.92	218.675
362	GIMAP7	1189.27	1317.35
1284	XAB2	417.974	132.53
646	EZR	636.483	1599.64
400	ACP1	388.405	107.349
771	SUPT4H1	367.105	2348.43
597	IRF7	1434.84	16559.6
1525	MATR3	638.989	177.59
1465	MLLT3	411.208	397.59
396	ZNF429	86.2008	0
856	SMARCA4	350.567	11.9277
1324	PRPF8	1197.29	530.121
967	PPHLN1	437.018	469.157
1145	CD37	1351.4	4005.06
1024	MTA2	1046.19	2463.74
992	TRIM11	975.773	5123.61
1395	NUP155	1169.98	3644.58
804	BIRC2	834.694	9642.89
1296	PPIA	1755.59	5507.95
229	BTN3A2	997.073	1225.9
1370	IPO7	1239.39	682.53
511	PRR13	1026.89	392.289
1151	HAVCR2	1078.01	585.783
196	APOL6	734.712	463.855
624	PQBP1	1823.5	1009.88
1164	CD151	1269.46	883.976
1305	SUMO2	1029.4	1717.59
1052	AXIN1	878.296	31994.1
985	RNF7	674.571	11.9277
1204	KCNK3	1809.97	11515.5
1172	HGS	1173.98	16189.9
635	TLR9	684.595	629.518
457	ZNF141	472.35	3.9759
980	MST1R	2167.55	35617.5
767	DNAJC5	1315.31	9132.65
83	MLKL	1168.47	34.4578
485	C9orf43	78.6833	11.9277
1227	STAB1	1701.96	6878.31
435	CASC5	155.362	11.9277
295	SIRPB1	684.595	2290.12
903	BANP	526.476	1062.89
676	TRIM37	1212.83	869.398
603	TLR2	516.704	641.446
460	GZMB	643.499	10.6024
1217	RPL12	866.519	2695.66
633	TLR9	1158.7	4197.23
310	CDKN2A	1592.96	316.747
742	CNP	389.407	1399.52
1089	CD164	499.915	1369.04
1310	TOP1	519.46	54.3374
161	KRTAP19-2	2560.72	9328.8
1023	MTA2	454.81	1549.28
814	CHD3	1345.89	233.253
863	SUPT5H	1460.15	288.916
955	TARDBP	144.587	7.95181
1378	NUP210	2446.95	7253.37
54	LAIR1	1287.5	4080.6
1526	MATR3	1172.98	963.494
135	HLA-B	759.269	6874.34
1083	ADAR	1425.57	18543.6
534	FLG	379.133	53.0121
88	TLR4	667.555	2962.05
1197	CLEC4M	836.449	832.289
958	HspBP1	1242.14	3477.59
586	SLAMF1	1706.22	22607
1372	HMGA1	1838.53	21917.8
877	DNAJB6	1948.04	7792.77
1326	PRPF8	549.781	478.434
1033	UBASH3A	882.556	4704.82
503	CD86	344.803	3.9759
1261	RAD21	1122.36	1257.71
179	DTX3L	1019.12	982.048
1001	CAV1	749.496	4030.24
636	IFITM1	1273.47	1318.67
1492	SP1	472.35	652.048
417	PRAMEF16	1162.21	792.53
348	CENPE	1865.35	698.434
351	SIGLEC10	929.165	6073.86
293	LILRA5	695.37	595.06
1340	MED7	1853.57	514.217
627	DDX3X	370.112	10.6024
647	EZR	897.842	1464.46
1086	DDX6	350.817	359.157
557	CLEC4A	1637.31	2901.08
222	POLQ	423.487	245.181
1493	SP1	445.788	129.88
966	PPHLN1	936.682	70.241
837	HSPA8	879.549	5193.86
287	CD38	1024.64	2295.42
1139	CCDC8	614.181	128.554
564	CD300A	770.044	1236.51
1174	HGS	976.024	943.615
353	XRRA1	710.656	133.855
1598	NT	1132.14	398.916
419	EPSTI1	592.631	7.95181
326	MT1X	483.877	1192.77
1134	CAV2	1112.59	1182.17
410	IL18R1	366.353	0
1392	KPNA2	1484.46	1211.33
825	HDAC1	489.139	975.422
994	HSPA12A	303.457	137.831
1345	RANBP17	1701.96	1871.33
834	HSPA4	279.15	1.3253
1085	ADAR	1076.51	3909.64
393	TFB2M	422.985	258.434
439	SPRR2G	1369.94	2337.83
254	AIM2	1170.23	5517.23
1136	TRIM21	452.554	87.4699
773	SUPT4H1	540.509	30.4819
1523	RPTOR	509.186	50.3615
1514	AFF4	434.512	528.795
667	MAP3K5	854.24	2435.9
574	SERPING1	715.667	9237.35
1450	NFATC2	1065.98	15252.9
881	GNA13	1157.45	1131.81
134	HLA-B	1806.21	7845.78
813	CHD3	425.742	299.518
1510	ELL	1532.32	8902.05
164	MT1H	760.021	4124.34
317	IFIT1	661.792	257.108
1599	NT	2068.32	4649.16
1147	CD37	835.196	367.108
901	NELFCD	390.66	402.892
1168	ABCA1	754.508	1407.47
144	HLA-A	695.37	1488.31
919	HSPA2	703.639	1982.65
438	PRAMEF2	537.502	2103.25
509	ATP1B3	542.013	18.5542
855	SMARCA4	1690.69	38755.8
1443	PML	362.595	243.855
577	NDUFB2	673.068	1017.83
329	LAMP2	888.57	913.133
745	FOXO1	1401.01	9764.82
1309	TOP1	556.045	10.6024
779	EHMT2	1166.72	19615.8
1230	TAGLN2	597.893	4922.17
566	CD300A	1276.97	8373.25
488	ICAM2	518.458	2980.6
436	PRAMEF2	669.81	626.868
279	CEACAM3	564.565	3106.51
201	SIGLEC7	1229.36	3077.35
14	TRIM5	689.105	618.916
110	APOBEC3F	1013.61	780.602
463	P2RX5	721.932	1840.84
854	POU2F1	509.186	718.313
1198	CLEC4M	557.799	13.253
506	HMMR	233.544	10.6024
547	PSG2	528.481	984.699
1462	HSP90AA1	971.263	674.578
1175	UBE2L6	1546.6	658.675
382	VRK2	405.946	23.8554
620	DDX58	793.849	15.9036
407	ZNF417	1289.5	1058.92
709	HSPA1A	830.435	178.916
1093	LSM1	809.887	234.578
1337	AKAP1	498.912	3416.63
349	SIGLEC10	2347.47	30933.9
501	ZNF679	279.401	144.458
45	GZMA	918.139	1430
543	PODXL	717.922	919.759
1507	PRKCE	654.775	53.0121
791	MYC	2043.76	10717.7
690	SUN2	709.904	1123.86
1169	CD9	604.909	901.205
230	BTN3A2	713.663	4895.66
688	APOBEC3H	1165.72	4381.45
257	IFNAR1	981.035	1415.42
714	HSPA6	1328.09	744.819
21	IFI44	639.239	2776.51
1219	RPL12	646.255	208.072
1040	BCL11B	863.261	1383.61
1371	HMGA1	411.459	180.241
1515	PRKCA	400.934	674.578
1430	EXO1	505.678	2.6506
614	NONO	1328.6	2181.45
872	ARID1A	958.232	1562.53
1424	XRCC5	229.284	930.362
126	GGH	657.031	4613.37
1111	RNASEL	743.733	809.759
1520	PRKCZ	1711.49	2100.6
900	NELFCD	588.872	273.012
694	SUN1	1247.16	877.349
1126	HSP90AB1	1179	161.687
214	CD58	337.035	275.663
923	HSPA5	719.175	613.615
443	SLAMF6	288.923	67.5904
1317	CHST1	631.471	330
1146	CD37	487.636	1297.47
792	PRDX2	1144.67	1061.57
999	CAV1	739.473	1501.57
64	TNFSF10	584.862	10.6024
562	CENPO	558.551	223.976
1484	MLLT1	791.093	5482.77
324	HLA-C	287.67	1138.43
1470	RICTOR	1109.33	364.458
1451	NFATC2	613.93	583.133
1132	RNF115	687.351	470.482
35	PARP14	267.122	31.8072
786	GADD45A	1241.14	308.795
274	CCNB3	289.174	679.88
451	CXorf27	636.483	6354.82
125	GGH	1077.51	1430
575	SERPING1	968.005	1756.02
678	RAD18	283.661	2.6506
414	NAPSA	257.35	9.27711
1440	WRN	208.486	15.9036
1194	UBA7	764.531	5034.82
1295	PPIA	908.867	2140.36
1182	TSG101	1374.45	1991.93
1214	KAT5	361.342	292.892
186	PSG11	973.518	665.301
1205	CFLAR	572.083	124.578
1131	RNF115	342.548	229.277
1097	PRKRA	160.123	0
1055	CDK13	572.333	719.639
1433	NUP153	691.862	2310
621	IRF3	1775.64	5329.04
1437	XRCC6	686.349	316.747
142	HLA-A	1006.34	4389.4
402	ACP1	383.393	355.181
1404	NUP107	274.389	68.9157
569	MEFV	2394.33	74485.9
691	SUN2	1099.56	4928.8
1254	POLR2A	510.439	344.578
1012	PRKAA2	556.045	683.855
623	IRF3	211.994	726.265
1166	ABCA1	597.141	1783.86
1375	RANBP2	127.798	6.62651
609	TMEM173	1641.82	2480.96
1486	NFATc3	506.68	748.795
1072	SLFN11	401.185	279.639
729	POU2F2	2248.49	17439.6
820	E2F1	1749.58	10937.7
1384	NUP54	732.206	148.434
930	HSPA13	441.779	852.169
888	DICER1	502.42	7.95181
739	SLC40A1	859.001	1039.04
1365	ZNF587	2393.33	2398.8
1513	AFF4	221.767	641.446
209	PTPRC	1977.11	34883.3
926	DNAJB1	820.411	1423.37
1438	XRCC6	986.548	2347.11
1496	TBP	359.087	31.8072
394	ZNF429	667.305	470.482
801	UBASH3B	889.572	2987.23
983	NELFE	1059.47	1093.37
429	PCED1B	943.698	357.831
1255	POLR2A	794.35	1603.61
1022	ZNF175	292.682	14.5783
873	SETDB1	941.694	10045.8
1385	NUP54	393.166	265.06
1503	CCNT1	1457.65	1266.99
546	PSG2	1150.18	18778.2
951	FAM208A	479.617	47.7108
227	SGOL2	200.467	33.1325
835	HSPA4	1668.39	3708.19
1062	DGCR8	374.372	51.6868
1011	PRKAA2	191.446	11.9277
181	CD4	604.909	238.554
1354	NUMBL	773.301	428.072
870	ARID1A	1220.84	950.241
313	PYHIN1	1006.34	163.012
454	HRNR	382.391	23.8554
275	CCNB3	265.869	3.9759
570	GCSAML	800.615	1549.28
280	RPS21	807.882	221.325
1439	XRCC6	324.255	1.3253
267	CEACAM1	1999.41	23399.5
1286	RBM25	514.198	2757.95
1240	PSEN2	2092.88	5384.7
100	CASP1	540.76	82.1687
622	IRF3	619.443	2821.57
1314	Gemin2	663.295	474.458
1388	NUP133	924.153	270.361
38	LILRA1	404.943	1.3253
166	NDUFB6	309.471	5.30121
258	IFNAR1	115.77	46.3855
628	DDX3X	775.056	3755.9
611	TMEM173	1011.11	5745.18
648	SERINC5	343.3	133.855
1400	CPSF6	709.904	7.95181
818	DKC1	344.302	72.8916
1490	PRKCD	987.801	404.217
1212	BCL2L1	1354.41	4345.66
356	CTAG1A	1495.48	17993.6
1110	RNASEL	494.903	14.5783
502	CD86	421.482	2.6506
50	OAS2	501.418	654.699
1216	KAT5	503.673	392.289
756	TRAF6	377.129	3.9759
1178	CD82	709.403	9383.13
305	TAP1	241.813	326.024
1091	CD164	774.304	135.181
1431	NUP153	784.828	2201.33
343	NDUFS5	850.982	734.217
847	MECP2	1537.08	3937.47
269	CD72	859.502	324.699
138	SP140	374.122	75.5422
140	NKG7	800.364	569.88
1119	IFI30	341.546	42.4096
1170	CD9	903.605	589.759
956	TARDBP	297.443	1.3253
602	MyD88	2560.46	11503.6
455	HRNR	817.655	12848.8
746	FOXO1	1106.58	1032.41
249	APOBEC3C	91.9642	0
1079	MOV10	631.972	557.952
1144	RSAD2	1967.58	1919.04
1150	CD53	677.578	3733.37
613	NONO	261.359	3.9759
874	SETDB1	401.185	1.3253
936	ZNF10	635.48	564.578
965	HSPA14	502.42	1142.41
711	HSPA1B	1128.88	184.217
157	FCRL3	1828.01	4698.19
583	CD33	617.188	713.012
1088	DDX6	413.213	5.30121
810	CHD1	576.844	2356.39
823	GRN	1101.82	53832.4
1203	KCNK3	1124.62	9739.64
975	COMMD1	583.61	2271.57
654	SERINC3	683.843	3684.34
483	TSPAN8	462.076	34.4578
1299	PSMB2	353.824	1579.76
147	HAVCR1	909.118	1.3253
1125	HSP90AB1	445.538	11.9277
1374	RANBP2	318.241	17.2289
15	TRIM5	330.52	789.88
1472	RICTOR	212.996	21.2048
175	TMEM126B	331.522	212.048
545	ITGB3BP	244.57	116.627
1458	ELL2	753.255	30.4819
567	MEFV	330.771	544.699
383	VRK2	1009.6	4439.76
799	PRMT6	1155.44	113.976
456	HRNR	738.22	1288.19
643	IFITM3	555.294	1072.17
917	DNAJA1	388.906	33.1325
1100	ROCK2	219.762	38.4337
335	HRC	1138.15	1933.61
130	SSX7	104.243	7.95181
1243	DHX9	494.151	1514.82
242	PTPRJ	1570.41	15347
1273	NCKAP1	266.621	72.8916
679	RAD18	761.524	369.759
1000	CAV1	532.992	302.169
1067	BST2	148.847	1.3253
1380	NUP160	830.184	3669.76
1336	AKAP1	413.463	657.349
473	SUSD1	541.01	1240.48
185	PSG11	1066.23	7920
431	HSH2D	231.79	22.5301
294	LILRA5	710.656	891.928
96	SP110	1274.97	1081.45
693	SUN1	446.54	2469.04
997	BCL11A	171.65	0
370	MX2	478.866	1029.76
91	FCGR3A	1468.92	8723.13
1221	BTG2	567.572	76.8675
354	XRRA1	893.08	1068.19
664	SELPLG	734.712	2135.06
1301	ST3GAL3	473.353	649.398
1179	CD82	494.652	119.277
1351	AP1G2	377.88	425.422
452	CXorf27	223.521	815.06
286	CD38	795.854	475.783
421	TNFRSF18	910.12	4104.46
31	SP100	785.58	152.41
906	ACTL6A	282.658	227.952
29	MKI67	291.679	2279.52
446	ENTPD1	739.473	1718.92
1448	NFKB1	514.198	14.5783
960	LEF1	829.182	1078.8
210	PTPRC	814.147	2821.57
498	C3orf17	481.121	196.145
984	RNF7	1084.03	2063.49
520	CBFB	249.581	242.53
1081	TNFRSF10D	90.2101	461.205
507	HMMR	137.57	0
914	HIF1A	747.992	409.518
657	2008-03-01	671.564	357.831
1377	NUP210	952.469	21.2048
1189	TIMD4	171.399	13.253
843	MCM2	442.03	404.217
9	IFI16	682.089	22.5301
725	GADD45B	1519.29	20110.1
889	DICER1	743.482	3004.46
595	TSLP	635.48	2988.55
716	HSPA6	499.413	147.108
500	ZNF679	1412.79	12388.9
469	SLC26A3	1000.58	5476.15
736	TRIM22	573.085	180.241
1238	PSEN2	603.656	2642.65
942	HDAC3	1769.62	133.855
1485	NFATc3	1327.84	124.578
1128	DHX30	730.702	7498.55
748	HSPA9	669.81	952.892
120	RNASE2	1069.24	54.3374
284	SPAG5	312.979	157.711
470	SLC26A3	636.232	1884.58
56	RNASE3	1418.05	1877.95
1104	XRN1	526.476	307.47
337	FCRL5	1052.95	2013.13
1258	RAB6A	1454.14	11474.5
1036	ZNF350	1200.55	14852.7
108	MS4A4A	388.154	33.1325
604	TLR2	922.649	355.181
862	SUPT5H	515.952	633.494
1053	CDK13	149.348	409.518
1329	SUB1	440.777	2075.42
865	TFCP2	585.614	361.807
1120	IFI30	655.527	1396.87
312	CDKN2A	1258.93	27262.8
262	FCGR1B	868.022	1494.94
840	HSPB1	569.827	365.783
1476	MTOR	420.48	1078.8
398	ZNF257	198.212	156.386
940	EIF3F	316.237	0
1173	HGS	698.878	96.747
256	IFNAR1	352.07	226.627
976	COMMD1	338.789	14.5783
215	CD58	431.004	25.1807
289	TPRX1	1092.8	1897.83
1327	SUB1	222.017	102.048
1133	CAV2	548.027	91.4458
458	ZNF141	406.697	127.229
1207	CFLAR	958.733	1215.3
453	CXorf27	980.033	2621.45
753	SUPT6H	356.581	474.458
618	DDX58	334.529	302.169
697	TRIM28	519.961	1459.16
826	HDAC1	815.4	420.121
496	C3orf17	360.59	0
1271	NCKAP1	186.685	6.62651
481	TSPAN8	658.033	592.41
830	HDAC2	992.312	968.795
927	PRKAA1	436.517	116.627
1416	SMARCB1	470.596	3325.18
150	LILRA6	544.017	1606.27
568	MEFV	553.79	237.229
665	SELPLG	305.963	55.6627
858	SP3	530.486	46.3855
912	HIF1A	337.035	349.88
1171	CD9	227.781	939.639
136	SP140	996.07	1029.76
477	C1orf127	1180.75	1160.96
22	EIF2AK2	221.265	31.8072
173	GBP5	435.013	226.627
1467	NFATC1	1030.9	35592.3
1434	PSIP1	206.481	2.6506
1359	PPP1R14D	280.904	9.27711
798	PRMT6	129.051	3.9759
1056	EIF3E	725.691	119.277
189	PRG3	701.634	690.482
996	BCL11A	870.277	49.0361
526	PECR	821.414	5916.15
128	RIPK3	292.181	6.62651
1417	SMARCB1	640.993	9.27711
129	RIPK3	96.2242	194.819
39	LILRA1	384.145	6251.45
1034	UBASH3A	810.638	996.627
1328	SUB1	157.367	3.9759
1481	HSF1	1022.88	90.1205
666	MAP3K5	504.926	371.084
893	NELFB	1553.37	1981.33
764	DENND4A	375.374	54.3374
1109	RNASEL	793.849	826.988
949	PRDX4	468.592	369.759
717	RBPJ	138.573	336.627
219	CCR3	730.201	68.9157
211	GZMH	532.992	2353.74
780	TCF4	270.63	3.9759
829	HDAC2	267.122	91.4458
1193	UBA7	661.541	2963.37
645	EZR	429.25	1.3253
78	SIGLEC9	862.76	11956.9
117	BRCA2	261.359	49.0361
538	FPR1	394.669	1166.27
1233	MID1IP1	365.602	56.988
251	ZBP1	426.243	493.012
1524	MATR3	575.34	79.5181
153	COA1	383.644	6.62651
489	ICAM2	678.831	4855.9
750	SMARCA1	1349.64	573.855
1367	KPNA4	636.483	1412.77
236	TROAP	703.138	7034.7
240	KRTAP5-4	463.58	327.349
921	HSPA5	489.139	31.8072
1267	UBE2B	434.011	754.096
33	SP100	277.396	270.361
551	IFIT3	573.336	127.229
1288	RBM25	736.967	340.602
340	ZNF28	154.36	14.5783
634	TLR9	695.62	7204.34
1287	RBM25	552.788	25.1807
934	YY1	609.67	46.3855
1292	SERPINB6	606.914	567.229
961	LEF1	414.716	141.807
768	CTNNB1	212.746	0
1078	MOV10	423.236	249.157
760	UBP1	429.501	1119.88
218	CCR3	345.806	247.831
176	TMEM126B	640.743	575.181
283	SPAG5	334.279	15.9036
238	KRTAP5-4	801.367	785.904
71	IFI44L	173.905	18.5542
84	MLKL	726.442	834.94
1320	RNF10	272.134	5.30121
861	SUPT5H	493.399	685.181
710	HSPA1A	611.675	7017.47
1474	cdk7	302.956	38.4337
712	HSPA1B	449.297	1774.58
104	CD3E	312.979	929.036
1099	PRKRA	610.171	99.3976
681	SAMHD1	228.282	652.048
517	COX5A	344.051	86.1446
1187	TIMD4	748.494	56.988
106	MS4A4A	706.897	234.578
1293	SERPINB6	980.033	165.663
772	SUPT4H1	673.068	267.711
399	ZNF257	852.987	942.289
82	MLKL	1698.71	1282.89
11	APOBEC3B	201.971	45.0602
1399	CPSF6	584.612	1011.2
1068	ZC3H12A	245.823	255.783
43	GZMA	1403.77	2090
738	SLC40A1	777.06	249.157
1061	SFPQ	463.079	243.855
1105	XRN1	540.008	10.6024
555	CLEC4A	515.701	116.627
672	CTR9	486.132	815.06
345	NDUFS5	598.895	11475.8
641	IFITM2	582.607	626.868
5	APOBEC3G	401.686	0
143	HLA-A	718.925	3011.08
1137	TRIM21	440.276	756.747
962	LEF1	789.84	78.1928
1389	NUP85	102.238	0
944	HDAC3	569.827	1101.33
591	NPIP	216.003	25.1807
1096	TNRC6A	423.737	223.976
61	APOL3	169.144	11.9277
69	C2orf16	238.055	164.337
884	CBX3	580.352	66.2651
1156	CD63	589.122	298.193
580	CAMP	434.512	210.723
572	GCSAML	259.354	0
1206	CFLAR	289.424	11.9277
12	APOBEC3B	873.284	1896.51
358	AHSG	247.076	39.759
528	PECR	178.917	3.9759
350	SIGLEC10	435.765	79.5181
1504	CCNT1	165.385	409.518
190	APOBEC3A	478.114	62.2892
81	RARRES3	581.354	577.831
200	SIGLEC7	373.37	4059.4
437	PRAMEF2	207.483	2.6506
722	CIITA	666.302	193.494
41	HERC6	438.522	811.084
364	GBP4	343.801	72.8916
701	CDKN1A	360.339	2.6506
950	PRDX4	432.006	719.639
1252	MDM2	187.437	47.7108
341	ZNF28	1479.7	18660.2
576	NDUFB2	500.917	1155.66
409	IL18R1	522.217	243.855
885	TRIM32	245.823	278.313
1030	FOXP3	157.367	250.482
478	C6orf10	512.694	650.723
1426	BANF1	271.633	654.699
322	HLA-C	644.251	367.108
596	TSLP	375.374	459.88
388	TOPBP1	220.263	5.30121
178	DTX3L	488.889	107.349
411	IL18R1	419.728	108.675
336	HRC	404.192	84.8193
119	RNASE2	291.679	208.072
669	SUMO1	288.171	21.2048
1473	cdk7	268.876	21.2048
1447	NFKB1	555.043	6456.87
952	FAM208A	417.222	962.169
155	TCHHL1	427.746	7328.92
1049	ISG15	1267.45	5433.74
1497	NFAT5	219.261	74.2169
360	AHSG	499.915	23.8554
461	GZMB	588.371	225.301
1113	TNFRSF10A	560.055	131.205
915	DNAJA1	278.649	56.988
897	EIF3L	493.399	796.506
1070	ZC3H12A	668.056	218.675
1224	AKAP13	574.589	701.084
416	PRAMEF16	329.016	1065.54
413	NAPSA	540.76	477.108
1468	NFATC1	692.864	34.4578
963	HSPA14	723.936	147.108
860	SP3	849.98	5148.8
879	GNA13	253.591	19.8795
202	CENPF	436.016	11.9277
1066	BST2	377.379	393.614
929	PRKAA1	264.867	5.30121
1391	NUP85	511.191	379.036
925	DNAJB1	645.754	487.711
1095	TNRC6A	252.338	1.3253
953	FAM208A	458.318	25.1807
1101	ROCK2	316.487	222.651
1208	XIAP	371.365	1469.76
1405	NUP107	378.883	34.4578
1298	PSMB2	277.647	1.3253
1387	NUP133	241.312	23.8554
449	SLC31A2	213.497	1300.12
895	DROSHA	662.042	805.783
1414	NUP62	688.604	1046.99
1010	MMP8	909.118	58.3133
616	XPO1	426.995	128.554
1082	TNFRSF10D	92.2148	0
1291	ELAVL1	427.746	1076.14
1124	HSP90AB1	221.015	380.361
513	PRR13	507.683	10.6024
1323	RBM5	492.397	287.59
1037	ZNF350	467.589	140.482
462	GZMB	370.112	344.578
726	NFKBIA	911.123	817.711
1195	UBA7	418.224	698.434
1441	WRN	194.704	271.687
347	CENPE	311.726	3.9759
811	CHD1	432.508	2465.06
1429	EXO1	108.252	177.59
1308	SNRPC	206.481	0
1312	Gemin2	420.48	23.8554
650	SERINC5	224.022	174.94
1117	TSPO	347.81	1427.35
1436	PSIP1	236.05	0
615	XPO1	137.069	0
522	CBFB	300.7	37.1084
747	HSPA9	285.415	19.8795
1346	RANBP17	62.3954	226.627
713	HSPA1B	544.769	12345.2
1272	NCKAP1	385.899	35.7831
246	RAET1L	348.562	68.9157
70	IFI44L	374.122	164.337
809	RHOA	269.879	666.627
1512	AFF4	674.571	26.506
139	NKG7	329.267	1595.66
480	C6orf10	231.038	141.807
908	ACTL6A	283.16	96.747
899	EIF3L	215.502	481.084
708	HSPA1A	558.802	11216
390	TOPBP1	102.99	1.3253
1098	PRKRA	298.696	6.62651
1342	BMP2K	185.181	2.6506
1376	RANBP2	433.259	3.9759
73	CASP10	258.602	1252.41
89	TLR4	132.058	46.3855
516	COL4A2	564.816	1273.61
167	NDUFB6	399.932	6.62651
1521	RPTOR	754.508	204.096
1403	TNPO3	311.225	15.9036
638	IFITM1	349.564	514.217
1181	TSG101	155.613	0
359	AHSG	378.131	5188.55
1353	AP1G2	537.001	6.62651
1600	NT	805.376	385.663
1522	RPTOR	251.085	151.084
878	DNAJB6	465.585	324.699
973	HEXIM2	253.34	1253.74
1226	STAB1	354.325	192.169
7	IFI16	410.456	1065.54
172	GBP5	219.261	10.6024
66	TNFSF10	271.382	9.27711
1362	NEIL3	384.646	39.759
913	HIF1A	494.402	683.855
527	PECR	304.209	2.6506
1266	UBE2B	387.402	15.9036
1269	SLU7	178.666	182.892
552	HERC5	271.883	7.95181
1094	LSM1	196.207	6.62651
971	CPSF3	383.644	556.627
195	ANKRD20A3	739.974	56.988
221	POLQ	218.76	38.4337
833	HMGB1	427.496	1024.46
1257	RAB6A	420.229	144.458
308	LILRB4	545.521	881.325
918	HSPA2	49.6156	258.434
97	DEFB1	286.668	10.6024
535	ANKRD36	443.533	1933.61
1251	MDM2	301.202	2.6506
824	GRN	261.609	59.6386
1264	SRSF6	240.56	51.6868
1190	TSPAN7	239.558	1.3253
1304	SUMO2	208.486	3.9759
204	CENPF	58.8872	53.0121
184	PSG11	146.591	0
1123	LGALS3BP	147.093	67.5904
793	PRDX2	543.516	181.566
194	ANKRD20A3	148.847	1.3253
1008	MMP8	260.357	192.169
675	TRIM37	244.319	1.3253
115	BRCA2	275.392	149.759
544	ITGB3BP	199.465	19.8795
1122	LGALS3BP	302.455	283.614
471	SLC26A3	220.263	160.361
754	SUPT6H	242.314	70.241
1065	BST2	267.623	70.241
590	CD209	191.697	10.6024
1278	R3HDM1	171.399	30.4819
237	TROAP	437.269	262.41
735	TRIM22	100.735	1.3253
1488	PRKCD	526.978	74.2169
593	NPIP	131.807	18.5542
40	HERC6	180.671	26.506
702	CEBPB	282.408	706.386
948	PRDX4	303.206	144.458
832	HMGB1	62.1448	0
484	C9orf43	261.108	14.5783
839	HSPA8	185.432	0
1501	MLST8	166.137	1249.76
553	HERC5	288.923	1.3253
1419	TP53BP1	93.7183	9.27711
420	EPSTI1	382.892	13.253
651	DLG1	284.162	0
1276	NCOA6	404.192	110
1428	EXO1	253.841	91.4458
392	TFB2M	308.719	21.2048
2	PARP9	148.346	14.5783
987	SIRT1	108.753	2.6506
524	CD300C	129.552	148.434
1277	R3HDM1	215.753	123.253
397	ZNF257	163.381	0
1162	CHMP5	247.577	35.7831
781	TCF4	195.205	5.30121
1466	MLLT3	235.298	87.4699
1244	DHX15	152.856	163.012
1237	RBM10	94.9712	21.2048
1188	TIMD4	198.963	166.988
1050	AXIN1	210.49	188.193
749	HSPA9	180.17	290.241
1020	ZNF175	109.505	76.8675
935	YY1	54.1261	3.9759
924	DNAJB1	297.192	194.819
1152	HAVCR2	49.8662	0
610	TMEM173	66.4047	10.6024
571	GCSAML	42.5992	21.2048
683	SAMHD1	37.8381	0
1357	PPP1R14D	101.486	735.542
972	HEXIM2	35.5829	54.3374
159	FCRL3	125.542	0
49	OAS2	192.448	0
668	MAP3K5	81.9409	14.5783
116	BRCA2	145.589	0
418	EPSTI1	189.191	7.95181
298	NMI	42.8498	0
619	DDX58	72.6693	1.3253
762	DENND4A	1.00233	0
706	DDX5	0	0
1360	NEIL3	0	0

## Sheet: Fig. 2b
	CEM-M7 Cas9																SupT1 Cas9
	5 dpi				10 dpi				15 dpi				20 dpi						5 dpi				10 dpi				15 dpi				20 dpi
	id	pos|p-value	pos|lfc		id	pos|p-value	pos|lfc		id	pos|p-value	pos|lfc		id	pos|p-value	pos|lfc				id	pos|p-value	pos|lfc		id	pos|p-value	pos|lfc		id	pos|p-value	pos|lfc		id	pos|p-value	pos|lfc
	cdk7	0.99953	-1.5883		C9orf43	0.99955	-3.8132		EPSTI1	0.9992	-5.305		C9orf43	0.99925	-6.3129				SAMHD1	0.69245	-0.10585		cdk7	0.97423	-2.8474		CD86	0.9999	-3.0324		RAET1L	0.98018	-5.3286
	HSPA9	0.77227	-0.037168		NUP85	0.71998	-1.0016		RANBP2	0.99914	-4.856		IGFL2	0.74297	-6.0064				IGFL2	0.85447	-0.53829		SUB1	0.39566	-0.38195		HAVCR1	0.99971	-3.0788		cdk7	0.99968	-6.1996
	RANBP2	0.99881	-1.3787		EPSTI1	0.99898	-3.949		IFIT3	0.60904	-3.1068		SUPT4H1	0.6196	-0.33722				NUP160	0.5686	-0.39296		ZNF257	0.9403	-2.6527		PRR13	0.75842	-3.4433		NELFB	0.85949	-4.0012
	PRKRA	0.99287	-1.7166		PRKRA	0.99476	-4.1981		IGFL2	0.80696	-6.5225		RAET1L	0.99841	-4.9663				NEIL3	0.99552	-0.73227		PRR13	0.82496	-2.3764		cdk7	0.99914	-6.0785		PRR13	0.84276	-5.0194
	TOPBP1	0.99783	-1.3404		TOPBP1	0.99786	-3.3554		BCL11A	0.99803	-4.352		CENPF	0.95227	-5.4502				ELL2	0.99898	-0.51504		BCL11A	0.99716	-1.4081		SLAMF1	0.0031242	4.0638		BCL11A	0.99786	-3.5589
	IGFL2	0.74523	-1.6105		TNFRSF10D	0.5406	-4.1758		HERC5	0.9979	-5.1751		SIRT1	0.99746	-4.8924				SNRPC	0.96635	-0.56867		TCF4	0.99698	-1.7192		XRRA1	0.91605	-0.47289		ANKRD20A3	0.97074	-4.9128
	C9orf43	0.99681	-1.1988		TRIM37	0.91532	-0.64816		HSPA8	0.36758	-5.0105		EPSTI1	0.99702	-4.3355				DENND4A	0.22115	-0.5058		RNF10	0.43444	0.65603		SLFN11	0.98569	-2.6887		PRKRA	0.99774	-4.4834
	EPSTI1	0.99672	-1.5297		RANBP2	0.99679	-3.3608		C9orf43	0.99597	-4.8756		HSP90AB1	0.85285	-3.963				R3HDM1	0.99803	-0.50513		NCKAP1	0.74686	-2.441		PARP14	0.99336	-2.8453		CASC5	0.99748	-4.7207
	BCL11A	0.99532	-1.131		BCL11A	0.99582	-2.5815		ANKRD20A3	0.99582	-4.3713		CASC5	0.97569	-5.3078				PYHIN1	0.91711	-0.26945		NPIP	0.9113	-1.1357		CD209	0.99321	-2.0569		ZWINT	0.13302	-0.095249
	TNRC6A	0.92579	-1.3239		cdk7	0.9952	-3.2225		TOPBP1	0.99538	-4.7971		PRKRA	0.99667	-4.0193				APOBEC3G	0.93345	-0.30333		IGFL2	0.71734	-2.1689		AFF4	0.5108	-1.0014		HSPA5	0.99538	-3.5324
	SFPQ	0.99508	-0.99367		SETDB1	0.49644	-1.4258		HAVCR1	0.87887	-3.5996		CYLD	0.98303	-5.3493				EPSTI1	0.98598	-0.30778		HAVCR1	0.99377	-1.8358		EPSTI1	0.99304	-2.165		EPSTI1	0.99508	-3.6147
	PPP1R14D	0.14055	0.89587		ANKRD20A3	0.99425	-3.082		CYLD	0.99342	-5.7378		XPO1	0.99597	-5.1709				GNA13	0.95356	-0.38246		SLC31A2	0.0019023	0.0074338		ELL2	0.97522	-2.5089		FCGR3A	0.40947	0.52538
	CD86	0.99377	-0.94586		HMGB1	0.29859	1.1798		PRKRA	0.99219	-5.6734		EZR	0.62241	0.27996				EIF3L	0.78311	-0.14669		SNRPC	0.9924	-1.7333		Gemin2	0.95881	-3.8264		ZNF257	0.99432	-3.3191
	ANKRD20A3	0.9935	-1.1043		CD86	0.99299	-2.7622		EIF3F	0.51603	0.64696		BCL11A	0.99484	-5.1661				TMEM173	0.7935	-0.086978		GNA13	0.87448	-0.91963		XRN1	0.99121	-1.6277		SUMO2	0.99356	-5.1809
	YY1	0.76703	-1.4485		BRCA2	0.87887	-3.7929		cdk7	0.99279	-3.9602		cdk7	0.99312	-3.9133				CD209	0.96544	-0.49022		NUP133	0.99029	-1.4148		CBFB	0.98967	-2.4307		HSPA12B	0.71391	0.2633
	PRR13	0.90323	-1.1416		PRMT6	0.9924	-2.3453		MED7	0.99129	-4.381		COA1	0.49734	0.55851				AIM2	0.50709	0.096687		ELL2	0.98984	-1.1688		AGO2	0.12094	1.6365		DHX15	0.99169	-4.6651
	CD209	0.98803	-0.77057		IGFL2	0.82886	-3.545		ZNF257	0.91567	-1.3777		MED7	0.96664	-5.152				TSPAN7	0.1097	0.24228		SUMO2	0.90864	-2.2863		MATR3	0.98738	-1.4032		SLAMF1	0.011776	6.0388
	EXO1	0.92125	-0.56612		TARDBP	0.41402	-3.6756		CCNB3	0.77282	-5.5533		RANBP2	0.9924	-5.0583				DDX58	0.12885	-0.097459		SUPT6H	0.83688	-0.57995		GZMB	0.98074	-1.4917		SFPQ	0.99095	-3.8421
	SIRT1	0.94295	-1.3594		C6orf10	0.90977	-0.97323		PECR	0.4214	-5.6167		ANKRD20A3	0.99202	-4.4805				PRKRA	0.99843	-0.46438		TMEM126B	0.98896	-1.3451		ZNF175	0.94954	-2.6571		SIRT1	0.99075	-3.7951
	RBM25	0.52856	-0.38755		HERC5	0.98875	-2.889		RAET1L	0.99075	-3.0869		TFCP2	0.74695	-1.5468				EIF3F	0.4696	0.14647		MID1IP1	0.96162	-1.8007		IFI16	0.41515	-2.3665		NUP133	0.99066	-2.8169
	Gemin2	0.98509	-0.84735		XIAP	0.57009	-3.4994		TSG101	0.74904	-1.5962		R3HDM1	0.99086	-4.5136				MTA1	0.47221	-0.087914		PRKRA	0.98871	-1.5278		RAET1L	0.9292	-1.3322		NDUFB6	0.60564	-4.3127
	FAM208A	0.62305	-1.3621		HSPA9	0.82573	-0.28438		SIRT1	0.98598	-5.3849		PRKAA1	0.98937	-3.1191				GZMB	0.5461	0.034469		APOBEC3C	0.028098	0.8517		CASC5	0.98488	-2.2079		CPSF3	0.99006	-2.9314
	DENND4A	0.985	-1.0401		TOP1	0.77249	-3.4217		PRMT6	0.98795	-2.5144		DDX3X	0.65937	-1.0634				TRIM28	0.19774	-0.35704		CD209	0.98598	-1.0779		HSF1	0.52801	-0.17563		SNRPC	0.98974	-3.8503
	PRKAA1	0.98465	-0.65824		TIMD4	0.9861	-1.8751		DDX58	0.96021	-5.123		TOPBP1	0.98836	-4.7768				BRCA2	0.81473	-0.28105		NELFB	0.80063	-1.6828		ANKRD20A3	0.98296	-1.764		XRCC5	0.98875	-3.0872
	TIMD4	0.98426	-0.82996		PPIA	0.32373	1.0483		PSG11	0.46715	-0.30818		C3orf17	0.90397	-4.9243				RNF10	0.73417	0.12258		CASC5	0.98576	-1.7081		C4BPA	0.98145	-1.9309		SP100	0.91169	-2.1709
	NCKAP1	0.92772	-1.3314		PRR13	0.96324	-3.3831		TNFRSF10D	0.48159	-5.4325		ELL2	0.79998	0.17557				BST2	0.88417	-0.49062		Gemin2	0.98569	-1.4679		MMP8	0.61743	-2.0596		DDX58	0.66041	-4.2282
	SNRPC	0.87823	-1.146		XPO1	0.98465	-2.19		NUP133	0.9867	-2.7847		CCNB3	0.81703	-4.9258				ZNF257	0.84656	-0.40647		TSG101	0.92164	-0.52015		BRCA2	0.98121	-5.2114		MLLT3	0.98795	-3.4073
	NDUFB6	0.67016	-1.3342		SIRT1	0.97142	-3.5172		TNFSF10	0.61408	-5.3275		NFKB1	0.51041	-4.8895				CDKN1A	0.82828	-0.11512		DNAJB6	0.5763	-1.8721		TSG101	0.98109	-1.1644		TNFSF10	0.43688	-5.2221
	NEIL3	0.98059	-1.2195		PSG11	0.43553	0.12681		PRKAA1	0.98555	-2.2522		XIAP	0.55947	-4.7488				NONO	0.75926	-0.12522		DNAJA1	0.98165	-1.2768		TSPAN8	0.9801	-1.3742		CENPF	0.98591	-2.5685
	EIF3L	0.52392	-1.3505		UBE2B	0.88079	-3.3736		BRCA2	0.9747	-1.9521		BST2	0.96452	-4.8127				CEBPB	0.76422	0.03097		ZNF429	0.14636	-1.2576		CENPO	0.59999	-0.49051		PPIA	0.10187	0.24097
	PSG11	0.16784	0.14299		MED7	0.97816	-3.2086		UBE2B	0.81493	-5.1569		APOBEC3G	0.54839	0.82287				TOP1	0.66534	-0.4038		SETDB1	0.39439	-1.8909		SP100	0.9785	-1.8649		AHSG	0.24071	-4.1979
	BRCA2	0.86309	-1.2933		CYLD	0.98047	-2.6824		XPO1	0.98193	-3.5102		EIF2AK2	0.97954	-3.413				PSMB2	0.012631	0.077825		BST2	0.59093	-1.0902		SPAG5	0.9776	-1.3464		IFI16	0.72637	-4.0633
	TNFRSF10D	0.47454	-1.3153		SLAMF1	0.18701	1.7105		EIF2AK2	0.98285	-2.9827		AIM2	0.55819	-0.61556				TFB2M	0.52801	-0.24731		TOPBP1	0.97886	-1.4324		SFPQ	0.91567	-2.3751		TRIM32	0.24795	-3.9854
	TRIM37	0.90864	-0.39973		ZNF175	0.89021	-3.23		SUMO2	0.76252	-4.4552		C4BPA	0.97816	-3.2931				CHMP5	0.68195	-0.16986		IFI16	0.45077	-0.78045		TMEM126B	0.97688	-1.8979		HDAC2	0.98047	-3.7474
	HAVCR1	0.9281	-0.83742		NFKB1	0.47667	-3.1242		PSIP1	0.22185	-2.8421		NEIL3	0.97749	-4.0138				SUMO1	0.048531	-0.024719		APOBEC3G	0.90572	-0.10956		OAS1	0.39979	0.60951		XRN1	0.97964	-2.4734
	CENPF	0.87024	-1.2102		ZNF28	0.13251	2.038		APOBEC3G	0.66235	0.38929		TNFRSF10D	0.54791	-4.5818				HRNR	0.68871	0.11993		NEIL3	0.93084	-1.9886		XPO1	0.97423	-1.5848		XPO1	0.97945	-3.9725
	MED7	0.94674	-1.2106		NDUFB6	0.55297	-3.2886		ZNF175	0.87448	-4.9202		TFB2M	0.45738	-1.7975				HSPA12B	0.27959	-0.37405		R3HDM1	0.97294	-1.4678		TBP	0.97406	-1.3437		CIITA	0.16914	2.4285
	NUP160	0.50836	-1.2078		PRKAA1	0.97651	-1.395		PPIA	0.35712	1.217		NCKAP1	0.97361	-3.3178				HSPA8	0.74441	-0.22871		CFLAR	0.97241	-1.0962		FCGR1B	0.75744	-1.1473		C9orf43	0.87024	-5.89
	AHSG	0.24542	-1.2067		RAET1L	0.97621	-2.5621		PRR13	0.9643	-4.7512		RNF10	0.3693	0.52152				CD3E	0.86974	-0.11059		ANKRD20A3	0.97198	-1.2084		PRKRA	0.97294	-2.686		MED7	0.97832	-2.3814
	PPIA	0.56698	0.43131		NEIL3	0.97585	-2.6553		CD86	0.97558	-3.5506		CD209	0.97111	-3.366				HAVCR1	0.99246	-0.28922		SFPQ	0.97178	-1.0951		SNRPC	0.9725	-4.1577		ZNF679	0.5638	-4.1673
	NFAT5	0.68485	-1.228		C3orf17	0.93501	-2.9994		DHX30	0.15381	2.386		SPAG5	0.96899	-2.6268				BIRC2	0.5169	0.28655		C9orf43	0.94227	-1.7753		NFATc3	0.1263	-2.3455		NUP160	0.63693	-5.3517
	TOP1	0.69245	-1.1906		CENPF	0.83986	-3.1119		HSPA5	0.89961	-4.7346		SPEN	0.96684	-2.0936				IFI16	0.6614	-0.060404		EPSTI1	0.97007	-1.1224		CCNB3	0.22593	-6.0625		EIF2AK2	0.97621	-1.99
	NELFCD	0.5361	0.34413		CDKN1A	0.80636	-0.17787		NUP85	0.68844	-1.0701		DDX58	0.87448	-4.7542				EIF3E	0.60894	-0.44688		CBFB	0.96855	-0.96114		CEBPB	0.45198	-0.38697		TSG101	0.97375	-3.0184
	CDKN1A	0.84716	0.021138		YY1	0.64026	-3.264		NEIL3	0.97276	-4.0223		MDM2	0.8881	-4.3682				MID1IP1	0.87607	-0.23245		NUP107	0.50851	-1.3974		SPEN	0.97007	-1.6087		NCOA6	0.97312	-2.0226
	NPIP	0.97954	-0.88392		HSPA8	0.37366	-2.5793		SFPQ	0.97224	-1.8433		TRIM37	0.78546	-0.30822				IL18R1	0.66745	-0.45037		NFKB1	0.22593	-1.4412		ZNF257	0.96979	-5.3735		R3HDM1	0.47381	-3.8004
	GNA13	0.91007	-1.1346		NUP133	0.96927	-1.8512		SLAMF1	0.16037	2.5356		NPIP	0.9643	-3.5733				PPIA	0.40549	-0.17973		FAM208A	0.18263	-0.19094		DGCR8	0.96948	-1.1565		MATR3	0.87347	-1.9907
	XIAP	0.34838	-1.2073		AHSG	0.41781	-3.0384		TARDBP	0.46028	-4.6631		TNFSF10	0.62293	-4.3393				MED7	0.61846	-0.36062		SLFN11	0.95462	-1.6593		PRKCD	0.40549	-1.701		RNASEL	0.96927	-1.7259
	CASC5	0.90749	-1.1538		SUMO2	0.76082	-2.6713		C3orf17	0.93188	-4.2253		NUP160	0.6094	-0.10057				APOBEC3C	0.052574	0.097261		TFB2M	0.07721	-1.7282		NPIP	0.96877	-5.072		CNP	0.1804	2.2867
	DNAJB6	0.59236	0.038234		CD209	0.96803	-1.7717		SETDB1	0.48334	-2.0917		BRCA2	0.96185	-2.3251				SFPQ	0.91215	-0.36441		CD86	0.95893	-1.3917		NCOA6	0.95432	-2.3012		TNRC6A	0.96546	-3.3987
	ZNF175	0.91089	-1.1644		DDX58	0.96788	-2.0501		XIAP	0.61475	-4.5837		HERC5	0.96162	-3.7919				ROCK2	0.54919	-0.4093		MMP8	0.44558	-0.68287		RANBP2	0.96684	-5.0288		GZMB	0.82765	-1.5949
	SUMO2	0.73658	-1.0624		HAVCR1	0.88189	-1.7555		TOP1	0.80295	-4.204		PECR	0.54348	-4.314				HSPA9	0.5108	-0.14547		SPRR2G	0.95734	-0.46989		HSP90AB1	0.96664	-1.3215		NELFCD	0.96208	-2.6588
	SMARCB1	0.13969	0.79349		SFPQ	0.96647	-2.2006		C6orf1	0.15034	2.5996		NUP133	0.9595	-3.407				EXO1	0.74304	-0.11648		PRG4	0.67795	-0.24922		DHX9	0.045064	1.2257		NCKAP1	0.96112	-5.5416
	APOBEC3G	0.88226	-0.024645		CCNB3	0.75527	-3.0305		TCF4	0.68211	-4.3398		FPR1	0.70753	-4.2905				SPEN	0.94562	-0.17125		C4BPA	0.91402	-1.3012		CENPF	0.63179	-2.289		HSPA8	0.78014	-5.532
	HERC5	0.9292	-1.137		NCKAP1	0.89645	-1.2265		C4BPA	0.96128	-2.1566		IFIT3	0.6545	-4.2775				Gemin2	0.78659	-0.4364		SAMHD1	0.81081	-1.2938		GNA13	0.89732	-2.4533		FCGR1B	0.93813	-1.9538
	UBE2B	0.9036	-1.1246		TRIM22	0.96128	-1.645		R3HDM1	0.96112	-3.4308		TOP1	0.6875	-4.2459				CYLD	0.92834	-0.28008		RPTOR	0.72152	-1.3769		CFLAR	0.96452	-1.6581		EIF3L	0.24328	-3.6608
	COA1	0.40921	-0.13753		EIF2AK2	0.96091	-2.1671		TNRC6A	0.92804	-4.2206		C6orf10	0.95668	-1.6633				ISG15	0.56639	0.097359		HSPA5	0.91711	-0.84452		NFKB1	0.44278	-1.5977		HERC6	0.95841	-3.1224
	NFKB1	0.30457	-1.0706		COA1	0.50838	0.30106		EZR	0.68091	0.35714		MATR3	0.95639	-2.5708				NFKB1	0.30489	-0.40432		PARP14	0.95411	-0.84573		2008-03-01	0.96091	-1.1511		CASP1	0.57104	-2.6633
	PRKCD	0.38162	-0.16915		DNAJA1	0.9595	-1.039		TIMD4	0.95932	-3.3998		CTNNB1	0.90788	-2.1011				TLR2	0.27825	0.074629		MED7	0.95172	-0.63729		MOV10	0.95994	-1.0599		TNFRSF10D	0.95797	-4.5554
	SLAMF1	0.17316	0.70928		DNAJB6	0.653	0.45965		DENND4A	0.95893	-1.8552		NDUFB6	0.59871	-2.5663				VRK2	0.25012	-0.30541		CCNB3	0.23553	-1.541		HSPA5	0.95518	-3.3901		XIAP	0.34893	-5.419
	RNF216	0.72396	-1.0856		PARP14	0.95797	-1.0657		ZNF141	0.15035	-1.5216		XRN1	0.95327	-3.9391				XRN1	0.61624	-0.42467		PRMT6	0.95085	-0.60019		BTG2	0.95932	-1.0244		TIMD4	0.95639	-3.5897
	VRK2	0.46675	-0.52111		PECR	0.36966	-2.9439		CD209	0.95668	-2.5992		DNAJA1	0.90527	-2.0727				DHX30	0.067525	0.13176		C3orf17	0.95062	-0.789		EXO1	0.94648	-3.4377		SUPT4H1	0.14425	-1.8258
	NUP133	0.98165	-1.0888		CENPE	0.33653	-1.1775		C6orf10	0.81788	-0.70811		UBE2B	0.86618	-4.1798				SUB1	0.18263	-0.18438		PSIP1	0.17572	-0.99401		ENTPD1	0.73496	-0.29483		NUP54	0.57511	-3.5581
	TNFSF10	0.65228	-0.8087		SPEN	0.95558	-0.88838		MMP8	0.95588	-3.0077		RPTOR	0.95172	-2.6057				ZNF28	0.031386	0.77862		SIRT1	0.94921	-1.3723		C9orf43	0.8881	-2.368		ZNF175	0.94472	-4.7936
	LAIR2	0.39936	-0.53851		DICER1	0.45509	0.6381		RNF216	0.75115	-3.9861		HAVCR1	0.94146	-4.1862				RNASE2	0.59886	-0.24163		ZNF175	0.88318	-1.4611		VRK2	0.16222	-2.1868		PRMT6	0.95388	-3.2614
	PYHIN1	0.8178	-0.60303		TNRC6A	0.94128	-2.9856		XRN1	0.95411	-2.3386		RNASEL	0.95126	-1.5347				PRR13	0.75842	-0.45988		BMP2K	0.94674	-1.1992		MED7	0.95197	-0.68792		TFB2M	0.40123	-3.5098
	AFF4	0.66745	-0.047845		NPIP	0.95278	-2.9402		CDKN1A	0.81663	-0.14405		PPIA	0.43251	1.5333				TOPBP1	0.77521	-0.40722		RANBP2	0.94621	-0.92728		HSPA12B	0.71582	-0.3357		2008-03-01	0.95172	-1.0083
	IFIT3	0.5351	-1.0228		GBP5	0.78609	-0.83462		NPIP	0.95013	-3.4825		SFPQ	0.95035	-2.9692				RANBP2	0.96838	-0.21139		NCOA6	0.9459	-0.72548		HSPA4	0.85787	-1.9844		CFLAR	0.95153	-1.6838
	XRN1	0.96162	-1.0309		R3HDM1	0.95062	-2.6284		HSPA4	0.7202	-2.5006		KRTAP5-4	0.94921	-1.6074				P2RX5	0.26289	0.34978		DDX58	0.57526	-1.8307		ZNF679	0.31234	-2.3379		NUP62	0.94984	-1.6249
	CENPE	0.18819	-0.57202		NAPSA	0.50346	0.54642		HMMR	0.88765	-3.8569		NUP107	0.57124	0.7072				HSPA5	0.91567	-0.11284		PPIA	0.32904	0.018442		NT	0.5025	-0.63815		NFKB1	0.63993	-1.669
	HMMR	0.90397	-1.0574		Gemin2	0.95013	-1.9291		TRIM22	0.94701	-2.1395		ZNF257	0.94784	-1.5905				SIRT1	0.83193	-0.016631		PARP9	0.94422	-0.73154		NUMBL	0.46832	0.64144		BRCA2	0.94648	-5.1916
	HSF1	0.60657	-0.97617		IFIT3	0.5937	-2.6341		Gemin2	0.94648	-3.3429		TIMD4	0.94701	-3.2393				KAT5	0.97392	-0.46151		MOV10	0.94295	-0.84446		CD38	0.80262	-1.7766		PARP14	0.94531	-1.9772
	PECR	0.31894	-1.0311		ZNF257	0.94984	-1.857		CENPF	0.909	-3.5099		PRMT6	0.94674	-3.2064				ELL	0.76779	0.029586		GZMB	0.80337	-0.47023		NUP160	0.58077	-2.2726		GNA13	0.94503	-1.5122
	CYLD	0.95734	-1.0038		MLKL	0.94784	-0.77803		IL18R1	0.89768	-2.0021		PSIP1	0.23632	-4.0677				LAIR2	0.594	-0.15635		EXO1	0.88189	-1.6337		PPIA	0.06971	0.18265		POU2F1	0.37377	-1.7087
	C3orf17	0.96567	-0.95708		IFI16	0.71573	-1.4254		YY1	0.6688	-3.5013		RNF216	0.77563	-3.3951				cdk7	0.987	-0.43976		NUP160	0.58639	-1.6624		NUP107	0.51799	-2.0883		SLFN11	0.87082	-3.3058
	R3HDM1	0.90084	-1.0177		APOBEC3G	0.67887	0.088855		PARP14	0.94295	-1.0279		IL18R1	0.73658	-2.5794				ELAVL1	0.56306	-0.23504		HSPA4	0.94119	-0.64801		ROCK2	0.85401	-2.2502		NEIL3	0.73333	-2.3116
	ZWINT	0.48702	0.24815		NUP160	0.63803	-2.5081		SP100	0.94264	-1.5767		TCF4	0.68451	-4.02				IFITM2	0.5786	-0.27044		SPEN	0.93942	-0.80478		IFITM2	0.60339	0.070165		PRG3	0.65228	-3.3217
	EIF3E	0.51985	-0.96242		FAM208A	0.78883	-2.5423		DNAJA1	0.94203	-2.0598		MOV10	0.94227	-0.99406				BCL11A	0.9957	-0.33695		FCGR1B	0.93188	-1.1603		TRIM32	0.17931	-1.8812		MOV10	0.94119	-1.0469
	IFI16	0.64842	-0.75544		TSPAN8	0.93942	-1.4668		NCKAP1	0.94119	-1.3883		TARDBP	0.40541	-4.0215				ZNF679	0.11326	0.48363		RAET1L	0.35558	-1.2919		TOPBP1	0.93872	-1.3167		EXO1	0.59522	-2.7201
	HAVCR2	0.76165	-0.47691		EZR	0.73356	0.25677		CENPO	0.93907	-0.87269		PRR13	0.94203	-3.9339				PPHLN1	0.89768	-0.2549		SMARCB1	0.42352	-0.5673		ACP1	0.0054288	-1.5019		DHX9	0.033164	-3.2932
	NFATc3	0.75926	-0.9532		C4BPA	0.9371	-1.2372		EHMT2	0.0018427	3.7833		SUMO2	0.82228	-4.0045				PSG11	0.45077	-0.037521		SP100	0.93629	-1.1948		TFB2M	0.26289	-1.2331		HSH2D	0.49582	-2.2144
	HSP90AB1	0.835	-0.91484		TSG101	0.78483	-0.83865		BST2	0.93739	-2.9187		ZNF141	0.18096	-2.9804				C9orf43	0.98773	-0.42457		XRN1	0.78242	-1.4492		CTNNB1	0.83193	-2.2042		RSAD2	0.93872	-0.76609
	RNF10	0.48884	0.12147		TCF4	0.75011	-2.5851		IPO7	0.93526	-1.9432		ZNF175	0.88271	-4.0074				HERC5	0.96523	-0.23581		HSPA9	0.48447	0.77892		TROAP	0.30185	-0.34243		XRCC6	0.93739	-1.8538
	GCSAML	0.84161	-0.97262		HSF1	0.7956	-2.3025		TSPAN7	0.087561	3.1555		PRDX4	0.94061	-1.2162				AGO2	0.28446	0.43879		TIMD4	0.93501	-0.99796		RNF216	0.45566	-1.7548		NUP98	0.33587	-1.8848
	PSMB2	0.062508	0.84483		CFLAR	0.64951	-2.3771		SAMHD1	0.59829	-3.1894		XRCC6	0.78034	0.18491				RIPK3	0.022167	0.084119		BRD4	0.20093	0.36125		DDX6	0.28296	1.486		NPIP	0.93658	-3.0026
	ELAVL1	0.7075	-0.88929		APOL3	0.64514	-1.011		TRIM37	0.83014	-0.54927		PPHLN1	0.9371	-1.6507				NPIP	0.77061	-0.0032574		HSPA8	0.44427	-1.6467		SUN1	0.28134	-1.8145		RANBP2	0.909	-4.7927
	ZNF257	0.89876	-0.94505		RNF216	0.75579	-2.4083		FCRL3	0.47702	0.79474		CENPE	0.44591	-2.4135				DEFB1	0.48322	-0.04174		CAMP	0.92834	-1.0087		RNASE2	0.92861	-1.7155		BTG2	0.7736	-3.1938
	SETDB1	0.34412	-0.73815		HSPA5	0.85401	-2.5427		NDUFB6	0.57622	-3.423		SP100	0.93563	-1.3117				LILRA1	0.21964	0.21665		DGCR8	0.88845	-0.61922		RSAD2	0.9281	-0.46444		POU2F2	0.26743	1.9175
	SLFN11	0.93046	-0.90952		GCSAML	0.88606	-1.85		HMGB1	0.32207	1.5211		ZNF28	0.17647	3.4217				IFI44L	0.82573	-0.097332		PSMB2	0.040862	0.96535		MLLT3	0.54714	-5.6318		SLC40A1	0.93467	-3.0013
	TFCP2	0.62692	-0.24674		PSIP1	0.25315	-2.4641		IFI44L	0.92891	-1.2337		RAD18	0.056737	-1.2733				SUPT4H1	0.22269	-0.025858		SLC40A1	0.83986	-0.63037		PSIP1	0.43705	-2.1619		HMMR	0.84502	-3.1133
	HMGB1	0.11521	0.87829		HAVCR2	0.70838	-0.7662		AHSG	0.34065	-3.2862		HSPA5	0.93188	-2.0532				IFIT3	0.33203	0.070857		KAT5	0.90174	-0.78285		C6orf10	0.82828	0.12393		CD86	0.92954	-1.6822
	HSPA4	0.75517	-0.87458		GNA13	0.89604	-2.1261		EXO1	0.84385	-2.5004		CHMP5	0.93149	-1.3424				ACTL6A	0.61528	-0.16533		TBP	0.86208	-0.90218		PARP9	0.9254	-1.0823		TMEM126B	0.92834	-0.80706
	C6orf10	0.85572	-0.40293		WRN	0.86309	-2.0984		NFATc3	0.74253	-2.9633		NFAT5	0.72207	-3.8675				HSPA12A	0.056548	0.066441		LEF1	0.61743	-1.1234		NFAT5	0.27365	-1.4743		ELL2	0.9281	-0.93056
	BST2	0.83986	-0.89359		RBM25	0.62927	-0.75495		ITGB3BP	0.92515	-2.3448		DROSHA	0.93009	-0.74724				PARP14	0.84385	-0.20308		TRIM21	0.92125	-0.44685		APOBEC3G	0.76092	0.19354		DNAJB6	0.30368	-2.3197
	GZMB	0.85949	-0.54253		GZMB	0.909	-0.70877		SUV39H1	0.57869	-1.8357		HSPA8	0.30075	-3.842				MARCO	0.55393	0.076337		RNASE3	0.92077	-0.25693		NELFB	0.92237	-1.4882		RNF216	0.9274	-2.9952
	HSPA8	0.34949	-0.87201		BST2	0.9274	-2.2968		GZMB	0.83125	-0.42629		Gemin2	0.92981	-3.0082				MEFV	0.060005	0.42563		HSP90AB1	0.79817	-0.98653		TIMD4	0.5169	-1.7805		TSPAN8	0.90977	-2.3781
	PARP9	0.58145	-0.59904		RAB6A	0.29635	-2.1813		FAM208A	0.81552	-3.1898		CD63	0.79262	-3.7866				C2orf16	0.033124	-0.054771		SPAG5	0.91801	-0.53589		PRKCA	0.91953	-0.62793		C3orf17	0.92576	-0.83076
	RAET1L	0.96716	-0.84417		COMMD1	0.57486	-2.1924		PRAMEF2	0.60364	-0.22698		RNF7	0.36174	1.9392				HEXIM2	0.3845	0.14347		RNASEL	0.91752	-0.48819		SSX7	0.91911	-1.3939		HAVCR1	0.9254	-1.7169
	FPR1	0.78867	-0.86535		TNFSF10	0.61335	-2.2187		EIF3E	0.65626	-3.4215		DNAJB6	0.63855	-0.20121				GBP5	0.32307	-0.081496		TOP1	0.83378	-1.2595		NDUFB6	0.57747	-1.7998		GBP4	0.052286	-3.0166
	ROCK2	0.73805	-0.02397		NMI	0.80337	-1.8903		CPSF6	0.7853	-0.54511		SUMO1	0.052286	1.8339				MDM2	0.93784	-0.17789		IL18R1	0.88729	-0.16947		LILRA5	0.78659	-1.1867		MTA2	0.62305	-1.4306
	SUMO1	0.018223	0.46234		SUMO1	0.028008	0.8578		FPR1	0.65429	-3.2908		VRK2	0.60117	-3.6409				MLST8	0.64842	0.113		HERC5	0.91453	-1.3092		ELAVL1	0.60657	-1.2022		CYLD	0.87973	-3.0076
	DDX58	0.96698	-0.8696		FPR1	0.63496	-2.2116		HSPA12B	0.82697	-0.54292		CD86	0.69398	-3.642				SLU7	0.8444	-0.0491		HSH2D	0.44816	-1.0252		R3HDM1	0.76632	-1.2874		FPR1	0.71821	-2.9467
	TCF4	0.78379	-0.85759		NUP210	0.58286	-0.54646		CFLAR	0.70356	-3.0509		PARP9	0.71959	-0.086157				XPO1	0.9852	-0.26352		ACTL6A	0.88466	-0.84061		DNAJA1	0.91532	-0.68321		PRKAA1	0.91879	-2.1752
	IL18R1	0.94879	-0.83244		CASC5	0.90051	-2.2513		NFKB1	0.42652	-2.9328		YY1	0.70447	-3.5043				SLFN11	0.95668	-0.13265		P2RX5	0.12885	1.5422		PRKAA1	0.39709	-1.092		Gemin2	0.91711	-1.1163
	NMI	0.78585	-0.83257		ELAVL1	0.6335	-1.9271		SMARCB1	0.12381	2.8882		SETDB1	0.50511	-3.2531				DNAJB6	0.78585	-0.30248		DENND4A	0.011349	-1.1291		DENND4A	0.87607	-1.8095		ACTL6A	0.9167	-2.1976
	PRMT6	0.9801	-0.79884		ZNF141	0.15035	-1.1062		CLEC4A	0.78901	-3.0428		BTG2	0.62121	-3.5316				PRG3	0.31085	-0.0094232		TSPAN8	0.909	-0.39022		EIF2AK2	0.91453	-1.3592		DENND4A	0.87699	-2.8995
	HSPA5	0.74773	-0.85695		MID1IP1	0.59852	-1.9745		BTG2	0.60785	-3.0829		DHX30	0.21751	2.9546				COA1	0.069303	-0.27263		2008-03-01	0.90822	-0.73676		IGFL2	0.91402	-0.41032		RBM17	0.58535	0.254
	NELFB	0.85895	-0.82573		ITGB3BP	0.9017	-1.2302		CASC5	0.92331	-2.9244		RAB6A	0.41215	-3.3973				ZNF10	0.61011	-0.16972		NFATc3	0.17931	-1.0396		RPL12	0.91054	-0.74321		DKC1	0.88368	-2.7778
	DNAJA1	0.96647	-0.79898		BTG2	0.6057	-2.1019		COA1	0.47211	0.46595		DICER1	0.35606	2.0001				SUN1	0.018253	0.029884		RNF216	0.2721	-1.301		CIITA	0.15865	1.535		PCED1B	0.087233	-2.4991
	C2orf16	0.0079023	-0.77562		ZWINT	0.3985	0.81411		HSP90AB1	0.86782	-2.6695		FAM208A	0.79322	-3.3248				CEACAM1	0.34827	0.40321		BRCA2	0.63886	-1.4026		TNFRSF10D	0.90822	-2.2994		IFNAR1	0.82496	-2.8089
	EZR	0.66924	0.22108		C6orf1	0.080379	2.2328		XRCC6	0.76005	-0.86574		HSF1	0.73405	-3.2504				LAIR1	0.37593	0.2898		SLAMF1	0.065677	2.7071		TRIM5	0.70046	-0.41443		DDX6	0.3432	1.3463
	TRIM22	0.95777	-0.78102		MMP8	0.90662	-1.9367		HSF1	0.77723	-2.6125		SERINC5	0.80973	-3.3327				ZWINT	0.37321	-0.027219		HSF1	0.34258	-0.82805		IFIT3	0.80001	-1.874		LILRA5	0.90935	-0.68252
	MID1IP1	0.5679	-0.75094		CLEC4A	0.79496	-2.0189		HAVCR2	0.67846	-0.73341		NELFB	0.85739	-2.5886				MOV10	0.90014	-0.35962		HRNR	0.14304	1.3455		SUMO2	0.90323	-0.76986		C6orf10	0.85787	-0.7045
	DICER1	0.60547	0.4969		PARP9	0.60006	-1.9077		NMI	0.81846	-2.3286		APOL3	0.64418	-3.1744				CD300A	0.07721	0.16941		OAS2	0.89926	-0.70987		NCKAP1	0.88516	-2.0195		MLST8	0.90788	-1.5628
	ATP1B3	0.61011	0.29582		SUV39H1	0.5377	-1.1666		NUP210	0.59775	-1.08		CDKN1A	0.80696	-0.45468				BMP2K	0.86157	-0.2001		CHMP5	0.77662	-0.65246		TFCP2	0.28756	-1.17		CTNNB1	0.90705	-0.64392
	CTNNB1	0.89285	-0.73255		HSP90AB1	0.8656	-1.8607		DGCR8	0.82089	-2.818		ITGB3BP	0.78288	-2.5288				ARID1A	0.72465	-0.32304		KRTAP5-4	0.89801	-0.26449		BMP2K	0.80781	-1.9886		SRSF6	0.42257	-2.6802
	CLEC12A	0.06515	0.6028		NFAT5	0.74074	-2.0762		MID1IP1	0.63714	-2.5845		NCOA6	0.91169	-3.2042				TRIM32	0.14304	-0.10948		PPHLN1	0.60657	0.15111		COA1	0.053806	-0.21701		ZNF141	0.31734	-0.86759
	SUV39H1	0.36531	-0.36254		EIF3E	0.60786	-2.1315		IFI16	0.67479	-2.4812		TSPAN7	0.091256	4.0884				RELA	0.45332	0.015081		XPO1	0.89568	-0.5799		CLEC4M	0.42077	-1.4621		PRKCA	0.90439	-1.489
	CPSF6	0.88729	-0.091983		HSPA12B	0.83125	-0.42103		CENPE	0.39529	-1.5997		FCRL3	0.28277	2.4491				COMMD1	0.87926	-0.062855		NMI	0.89397	-0.22711		SMARCA1	0.89682	-0.064897		TOPBP1	0.90278	-0.45431
	TNPO3	0.16258	0.1276		TFCP2	0.62259	-1.0969		DICER1	0.3484	1.3221		TSPAN8	0.88765	-3.1392				DICER1	0.31375	0.20427		UBE2B	0.76253	0.069253		EIF3L	0.88606	-1.553		APOBEC3G	0.87501	-1.0327
	C4BPA	0.85285	-0.67599		HMMR	0.89153	-1.9905		CTNNB1	0.84099	-2.52		CD3E	0.52614	1.0109				TNRC6A	0.97706	-0.3427		TFCP2	0.21641	-1.0997		HRNR	0.0058361	3.4099		HSPA4	0.90084	-0.76312
	NCOA6	0.95062	-0.69245		FCGR1B	0.6437	-1.7658		SNRPC	0.85327	-3.1474		LEF1	0.86106	-3.0856				DHX15	0.79007	-0.08988		PRDX4	0.89285	-0.41805		HERC6	0.89358	-1.9732		NFAT5	0.34211	-2.5729
	TSPAN7	0.051859	1.0486		EXO1	0.91567	-1.5644		NUP160	0.62679	-1.7634		SAMHD1	0.68514	-3.0204				TNFRSF10D	0.95062	-0.15264		RAB6A	0.40549	-0.75354		HSPA9	0.43999	-1.9693		PRKCD	0.35215	-2.5647
	MDM2	0.91494	-0.69631		SLC40A1	0.81081	-0.03584		MDM2	0.89326	-1.7657		SNRPC	0.76953	-2.4713				ZNF429	0.25954	-0.16232		C6orf10	0.8919	-0.85123		AP1G2	0.8919	-0.5055		MMP8	0.70302	-2.5496
	RIPK3	0.62592	0.42584		DHX30	0.1303	1.8704		BMP2K	0.79138	-0.64867		AGO2	0.091544	3.9981				ATP1B3	0.014359	0.26078		XRCC6	0.81349	-0.90422		SUPT6H	0.88984	-0.46059		IFI44L	0.67795	-2.597
	EIF2AK2	0.97375	-0.68772		XRN1	0.93629	-1.8201		MATR3	0.89645	-2.4535		EIF3E	0.67158	-3.0669				DGCR8	0.97886	-0.3604		PCED1B	0.02622	-0.69415		ACTL6A	0.88938	-0.64392		CD209	0.89732	-1.7387
	CFLAR	0.81025	-0.66097		APOBEC3C	0.056737	-1.3375		NELFB	0.89153	-2.3123		RBM25	0.52709	-0.72628				HSPA14	0.89526	-0.24503		AFF4	0.49885	-0.30815		SMARCB1	0.61846	0.13191		HSP90AB1	0.89234	-2.2044
	SP3	0.11387	0.8838		DENND4A	0.87653	-1.836		DLG1	0.25335	-2.3555		MLLT3	0.9274	-3.0256				FLG	0.70046	-0.21705		EIF2AK2	0.88765	-0.33092		CASP1	0.60226	-1.2908		CBFB	0.89153	-2.3354
	RPL12	0.46867	-0.65482		NFATc3	0.81473	-1.6449		ZWINT	0.43289	1.0587		IFI16	0.65043	-2.9207				HSF1	0.32597	-0.21309		NONO	0.55276	0.90463		DKC1	0.88466	-0.82478		ELAVL1	0.8912	-1.4019
	SP100	0.94203	-0.64833		CTNNB1	0.87024	-1.7387		RAB6A	0.31793	-2.4715		SUPT6H	0.68855	0.19086				CBFB	0.88606	-0.25039		RBM25	0.79559	-0.99748		IL18R1	0.35862	-0.017033		RNASE3	0.8672	-1.4072
	WRN	0.91711	-0.56584		IL18R1	0.90705	-1.5672		TP53BP1	0.63406	-2.0959		SMARCB1	0.16769	3.4853				MLLT3	0.91953	-0.1169		CYLD	0.87192	-0.51774		C3orf17	0.88318	-0.39914		VRK2	0.18628	-2.4231
	MATR3	0.80781	-0.64627		HSPA4	0.71255	-1.598		NFAT5	0.75587	-2.2482		ATP1B3	0.72971	-1.0828				SPRR2G	0.88561	-0.33064		SUPT4H1	0.28921	-0.30985		PRDX4	0.88226	-0.44135		SUPT6H	0.88899	-1.5766
	TNFRSF10A	0.50523	-0.64153		C2orf16	0.033164	-1.8356		VRK2	0.5811	-2.3159		MID1IP1	0.65705	-2.9142				DNAJA1	0.78242	-0.095541		HSPA12B	0.74142	-0.055903		CYLD	0.88132	-0.19879		TFCP2	0.38592	-1.6263
	HSPA12B	0.76779	0.25154		AFF4	0.48644	0.62304		APOBEC3C	0.056737	-0.44333		HSPA4	0.77085	-2.8806				MS4A4A	0.47561	-0.15248		TRIM22	0.87835	-0.23935		YY1	0.87887	-2.7688		DROSHA	0.86005	-2.4098
	ELL2	0.9595	-0.64909		SERINC5	0.835	-1.7484		DNAJB6	0.62777	0.25068		RNASE2	0.71716	-2.9224				SIRPB1	0.16063	0.018157		PSG11	0.55031	0.070219		BCL11A	0.86409	-1.8284		IGFL2	0.88606	-1.1437
	GBP5	0.7407	0.20813		ELL2	0.92366	-1.7668		PARP9	0.63107	-2.0415		NMI	0.86208	-2.8885				DDX6	0.11482	0.16619		ROCK2	0.79077	-1.2589		XIAP	0.062915	-1.8969		PSIP1	0.35423	-2.4275
	TRIM28	0.54476	-0.61708		DHX15	0.68992	0.041745		SERINC5	0.83815	-2.2358		FCGR1B	0.72909	-2.8095				CAV2	0.13082	-0.2126		YY1	0.87699	-0.83972		PYHIN1	0.64455	-1.2189		NUP107	0.83815	-0.73208
	SRSF6	0.6249	-0.60841		SAMHD1	0.56094	-1.5691		WRN	0.82638	-1.9816		POLQ	0.72806	-0.88868				SLAMF1	0.20427	0.35867		ELAVL1	0.62043	-0.71786		SETDB1	0.44156	-0.88742		BCL2L1	0.77662	-0.83277
	SUPT4H1	0.43073	-0.52016		SNRPC	0.84643	-1.8767		ELAVL1	0.64061	-1.9393		IPO7	0.92297	-2.807				CLEC12A	0.14636	0.44544		HERC6	0.87607	-0.59951		CNP	0.61624	-1.5218		TAGLN2	0.30063	0.52901
	XPO1	0.93435	-0.63393		RNASE3	0.74747	-1.0853		PYHIN1	0.79805	-2.261		TP53BP1	0.6868	-2.62				POU2F2	0.16918	0.37323		NT	0.78126	-0.23565		COMMD1	0.24851	0.98746		CDKN1A	0.73181	-0.029667
	MS4A4A	0.55302	-0.61284		EIF3L	0.77041	-1.7348		APOL3	0.63586	-1.9515		TNPO3	0.32064	0.73997				SMARCA1	0.71655	-0.083927		IFIT1	0.18441	-0.98128		HDAC2	0.58193	-1.0624		TCHHL1	0.48785	1.3519
	NUP210	0.56255	-0.35412		IFI30	0.43582	0.68386		SPEN	0.82282	-1.9719		CLEC4A	0.82967	-2.6574				LSM1	0.67016	-0.13152		CEBPB	0.56752	0.51979		XRCC6	0.82496	-0.60987		TBP	0.81965	-0.3673
	CD300A	0.29381	0.30624		RIPK3	0.49818	0.63468		SUB1	0.61028	-1.1005		GCSAML	0.87926	-2.6128				APOBEC3F	0.81965	-0.13555		AGO2	0.30635	0.83136		PRG4	0.075015	-0.915		NUP155	0.42562	-2.1687
	SELPLG	0.63274	0.40046		DLG1	0.30882	-1.3346		PAGE1	0.49287	-1.928		EIF3F	0.33559	2.1528				NUP98	0.10052	0.058211		TRIM28	0.33049	-0.72344		OAS2	0.84099	-1.4116		APOL6	0.28806	-2.2097
	DHX30	0.083876	0.88303		ZNF679	0.27352	-1.65		RNF10	0.30397	0.82941		AHSG	0.48004	-2.6117				RNF216	0.46426	-0.11563		AKAP13	0.6614	0.62241		GZMH	0.50229	-0.22324		RICTOR	0.42158	-2.1583
	TROAP	0.27347	-0.37285		CPSF6	0.82087	-0.050358		CLEC4M	0.52357	-0.88877		RICTOR	0.74459	-1.0027				HSPB1	0.40125	-0.10458		NFAT5	0.32307	-0.030293		SLC40A1	0.82159	-1.142		MAP3K5	0.59407	-2.2202
	CBFB	0.92609	-0.33664		CD3E	0.90488	-0.28563		ELL2	0.86832	-2.133		DLG1	0.30271	-1.5302				AKAP13	0.63078	-0.057975		MLLT3	0.87024	-1.0011		EIF3F	0.087919	2.1681		SERPING1	0.078015	-0.66849
	SMARCA4	0.054511	1.0915		TP53BP1	0.62009	-1.4051		CDKN2A	0.13448	-1.928		APOBEC3B	0.51386	1.0741				AFF4	0.65024	0.068589		VRK2	0.41221	-1.1064		DNAJB6	0.43027	-1.1002		SETDB1	0.40579	-1.0852
	SLC31A2	0.14512	0.74959		MATR3	0.83936	-1.4928		RPL12	0.38269	-2.0486		HDAC1	0.66197	-2.4874				HAVCR2	0.7407	-0.16418		BIRC2	0.44955	0.11885		PRG3	0.75442	-1.2099		HMGB1	0.4804	-2.1453
	TRAF6	0.33494	0.16368		TSPAN7	0.069223	2.4363		SPAG5	0.90864	-1.9924		HMMR	0.85071	-2.5289				RNF115	0.040783	0.10732		XIAP	0.015035	-1.1429		DHX15	0.87501	-1.7378		CD58	0.42871	-2.115
	ZNF28	0.09074	0.94491		SP100	0.83815	-1.4338		LSM1	0.6443	-1.7702		CBFB	0.90051	-1.3047				NFAT5	0.45816	0.14396		RIPK3	0.022644	0.2986		SUPT4H1	0.039631	-0.060967		UBP1	0.86514	-1.6586
	SLC40A1	0.76986	-0.28792		LSM1	0.60069	-1.3905		CD63	0.72917	-1.8727		PYHIN1	0.79554	-2.5102				NDUFB6	0.34106	-0.20726		ARID1A	0.79624	-0.71159		RBM25	0.82638	-0.86813		SUB1	0.54546	-2.1534
	EIF3F	0.49319	0.37022		SLFN11	0.87973	-1.384		CD82	0.29987	-1.9086		ZNF679	0.29486	-2.4621				RBM25	0.82944	0.048554		TAP1	0.30489	0.13272		C1orf127	0.74523	-0.74865		CLEC4M	0.40775	-2.0519
	APOL3	0.58258	-0.4465		PRKCD	0.43376	-0.64793		AFF4	0.52144	0.6324		CDKN2A	0.11756	-2.3243				NUP133	0.84502	-0.098717		CENPE	0.15202	0.011846		BST2	0.75604	-1.5931		IFIT3	0.85519	-0.65675
	DDX6	0.27964	0.01097		CD63	0.69346	-1.3337		RIPK3	0.40549	1.1259		MS4A4A	0.77511	-2.3579				SETDB1	0.33515	-0.15216		CTNNB1	0.83625	-0.9121		CENPE	0.25787	0.68925		ZNF429	0.018223	-2.0017
	ISG15	0.20824	0.64138		DGCR8	0.81406	-1.3496		DDX6	0.27228	-0.39418		C6orf1	0.18115	3.37				PRAMEF16	0.12706	0.002478		BCL2	0.45198	-0.59701		TNPO3	0.35558	1.7975		RANBP17	0.83058	-1.9689
	NUP85	0.74611	-0.52951		MS4A4A	0.66846	-1.3768		FCGR1B	0.71391	-1.836		EXO1	0.91494	-2.3719				NFATc3	0.90977	-0.35262		PRKCD	0.37735	-0.97854		KAT5	0.8444	-0.66878		RPL12	0.72315	-0.92124
	TSG101	0.88079	-0.40272		AP1G2	0.44932	0.65787		NDUFS5	0.20643	0.18154		DGCR8	0.89768	-1.3328				KPNA2	0.50583	-0.19598		LILRA4	0.64842	0.066141		SP3	0.48447	1.404		YY1	0.70478	-1.9764
	MLKL	0.89961	-0.24682		CLEC4M	0.55452	-1.1926		RICTOR	0.74307	-1.6646		CD300A	0.42565	0.52567				TROAP	0.64935	-0.11942		IFIT3	0.82573	-0.323		UBASH3B	0.25632	-0.12209		CENPE	0.14699	2.237
	CD38	0.83378	-0.21655		NELFB	0.89441	-1.4067		AIM2	0.5185	-1.9134		TRIM28	0.66472	-2.1755				GIMAP7	0.47354	-0.0037398		MATR3	0.85114	-0.90679		ZC3H12A	0.16918	-1.1396		NELFE	0.78867	-0.79822
	RNASE3	0.79675	-0.3839		CDKN2A	0.12602	-1.314		MNDA	0.66423	-1.7622		SLAMF1	0.1386	3.6759				PSIP1	0.14809	-0.25355		LILRA1	0.43705	-0.22871		HSPA14	0.72221	-0.73134		PRDX4	0.76562	0.14765
	CD3E	0.88417	-0.14241		RNF7	0.68454	-0.10256		SRSF6	0.67166	-1.628		GBP4	0.14636	-2.2019				SMARCA4	0.23217	0.48351		SUN1	0.12368	-0.85262		HSPA12A	0.066094	1.3461		RNF7	0.4767	-1.8215
	SERPINB6	0.88657	-0.3722		PAGE1	0.45127	-1.2595		NAPSA	0.69428	0.35547		LSM1	0.61829	-2.1547				DDX3X	0.33641	0.042739		ERCC5	0.77138	-0.90209		TARDBP	0.72862	-1.6597		MDM2	0.83193	-0.09489
	PRG4	0.41016	-0.50957		IPO7	0.92404	-1.3606		GADD45A	0.91249	-1.6857		TRIM22	0.89876	-2.056				SUPT5H	0.71391	-0.030776		LAIR2	0.35326	-0.24523		LIF	0.48086	-0.61581		TARDBP	0.75517	0.67724
	DTX3L	0.77061	-0.15304		SERPINB6	0.91089	-0.694		ZNF679	0.27421	-1.7975		GADD45A	0.92404	-2.1367				TNFSF10	0.73658	-0.12422		TRIM32	0.081124	-0.82731		CPSF6	0.6614	0.48015		RAD21	0.26647	-1.7659
	TARDBP	0.51447	-0.61127		NDUFS5	0.16945	-0.0024175		GBP5	0.80476	-1.1562		ZC3H12A	0.2655	-2.1605				IFIT1	0.12173	-0.28815		IFITM2	0.79869	-0.22198		BCL2	0.66449	-0.76354		HSPA2	0.51985	-2.6957
	TBP	0.82944	0.078845		AIM2	0.51133	-1.3576		DHX15	0.66617	-0.73955		SUV39H1	0.63554	-2.0263				TCHHL1	0.27671	0.27462		ZNF679	0.32144	-1.17		BCL2L1	0.80636	0.23381		CPSF6	0.59827	-1.812
	CNP	0.1887	0.71833		TROAP	0.33228	-0.4351		GCSAML	0.84042	-1.9212		SSX7	0.5792	0.60569				RSAD2	0.96128	-0.28272		NFATC2	0.33641	-0.68699		ARID1A	0.85018	-0.66761		DEFB1	0.34413	0.61436
	COMMD1	0.53938	-0.57654		RBM5	0.61182	-1.2573		FLG	0.59142	-1.7065		SUB1	0.65517	-2.076				MNDA	0.53414	0.17503		FCRL3	0.63599	0.56452		HGS	0.34258	0.35229		KAT5	0.87653	-1.8152
	DEFB1	0.26873	0.059049		MNDA	0.64586	-1.2403		SLC31A2	0.29	1.7945		NUP54	0.91879	-2.0165				SERPINB6	0.99508	-0.32733		RNF7	0.72396	-0.62734		NFATC1	0.13637	1.1103		AIM2	0.19476	2.0559
	RNF7	0.65532	0.36399		DDX6	0.2879	-0.45079		TRIM28	0.71957	-1.5198		CFLAR	0.75258	-2.0309				SUMO2	0.80781	-0.32891		FOXO1	0.67889	-0.41796		SUPT5H	0.1927	1.9305		RAD18	0.23139	-0.97451
	CCNB3	0.74221	-0.60742		MLLT3	0.89682	-1.2967		SUPT4H1	0.52504	-0.45717		BMP2K	0.86878	-1.4595				RBM17	0.42208	-0.22632		ATP1B3	0.3845	1.0486		RIPK3	0.032985	0.3379		HSPB1	0.32288	-1.7753
	RAD18	0.037882	-0.33974		PCED1B	0.0027367	-1.2106		HMOX1	0.0027069	4.7091		SLC40A1	0.85167	-2.0363				RBM10	0.65948	-0.022004		LIF	0.54126	-0.35534		SUMO1	0.12783	1.4482		PSMB2	0.22102	1.4265
	DLG1	0.25215	-0.58622		NUP107	0.56037	-1.2355		DKC1	0.92476	-1.5029		SIGLEC10	0.33134	2.0682				HSH2D	0.18441	-0.22493		SERPINB6	0.19103	-0.49576		HMMR	0.82573	-5.132		CD164	0.48261	-1.6432
	RBM5	0.65121	-0.55881		SP3	0.039879	2.5083		NCOA6	0.92048	-1.6315		PRKCD	0.56568	-1.9471				PECR	0.21641	-0.066372		LAMP2	0.72556	-0.69366		TNFRSF10A	0.29867	-1.106		PYHIN1	0.82159	-0.0023003
	DGCR8	0.83876	-0.47261		TMEM126B	0.81535	-1.214		TMEM126B	0.78715	-1.6197		CLEC4M	0.59695	-1.5576				RAD18	0.0087963	-0.12439		SRSF6	0.65325	-0.79416		RBM5	0.39566	-0.78189		CBX3	0.86878	-1.7044
	DROSHA	0.75274	0.094764		SSX7	0.72835	-0.07166		TFCP2	0.6556	-1.4172		CPSF6	0.82287	-1.4876				C4BPA	0.40409	-0.25515		GCSAML	0.061813	1.4555		RBM17	0.5763	0.93751		BST2	0.72058	0.81263
	HRNR	0.29067	0.35499		VRK2	0.58084	-1.1902		ATP1B3	0.66998	-0.36641		GADD45G	0.245	-1.9762				CASP1	0.20093	-0.10607		CENPF	0.68485	-0.77875		ELL	0.70935	-0.12605		DHX30	0.41268	1.066
	HDAC3	0.51661	0.092833		TNFRSF10A	0.57635	-1.1561		AP1G2	0.5255	0.59561		NFATc3	0.72691	-1.8933				PARP9	0.67202	-0.28629		MKI67	0.28446	-0.26225		AIM2	0.27519	1.8277		HSPA6	0.59283	0.23661
	MLLT3	0.91984	-0.26542		RNASE2	0.65961	-0.3369		RBM25	0.59081	-0.95316		FLG	0.63292	-1.8799				C3orf17	0.83688	-0.095634		PRKAA1	0.27057	-0.18291		CLEC4A	0.7736	-0.60503		NONO	0.61016	1.2802
	NUP107	0.40309	-0.57052		PRG4	0.59154	-1.0521		CD3E	0.80346	-0.26463		ELAVL1	0.69128	-1.8306				APOL6	0.51456	-0.12009		TNFSF10	0.76632	-0.6207		ZNF429	0.028078	-0.93981		ITGB3BP	0.40091	-1.8683
	TRIM21	0.75604	0.12359		RPL12	0.40865	-1.1791		TNFRSF10A	0.58235	-1.4282		CASP1	0.83273	-1.8465				FCGR3A	0.13771	0.42748		MS4A4A	0.47221	-0.95926		RAD18	0.089667	0.65819		PAGE1	0.24568	-1.5714
	NDUFS5	0.12093	-0.080286		SMARCB1	0.10953	2.1711		DROSHA	0.89285	-0.70472		PARP14	0.82053	-0.91857				XRRA1	0.85688	-0.11727		UBASH3B	0.35281	0.82204		TLR4	0.15014	-1.5326		PARP9	0.57716	-1.5588
	PSIP1	0.17557	-0.44859		TRIM28	0.66031	-1.0551		PCED1B	0.0027367	-1.5581		RPL12	0.46538	-1.8727				SMARCB1	0.39142	0.12433		DKC1	0.86514	-0.55335		MKI67	0.55497	-0.32953		NMI	0.75217	-2.4506
	MNDA	0.43914	-0.43428		SMARCA4	0.091544	2.1437		RNASE3	0.79083	-0.88327		AP1G2	0.76411	-0.59386				MMP8	0.95558	-0.19431		COA1	0.0076341	-0.5952		PPP1R14D	0.53779	-1.1656		GCSAML	0.2947	1.0971
	DHX15	0.59899	-0.038535		ISG15	0.20111	1.6069		COMMD1	0.59882	-1.4686		HSPA6	0.48535	1.1909				PPP1R14D	0.29556	0.049893		ANKRD36	0.25303	1.449		FAM208A	0.21454	1.3857		NFATC2	0.18384	-1.5475
	AKAP13	0.59128	-0.076322		DKC1	0.92609	-1.0339		TNPO3	0.27002	0.73177		HEXIM1	0.078273	2.3033				SIGLEC10	0.47098	0.31884		TNFRSF10D	0.8444	-0.93727		CHD3	0.21266	-0.6436		BANP	0.12193	1.6783
	MMP8	0.93907	-0.55425		HERC6	0.66176	-1.0241		ACTL6A	0.89801	-1.3741		GBP5	0.78732	-1.7837				LILRA5	0.86878	-0.049704		CCNT1	0.80136	-0.57233		MS4A4A	0.36334	-1.1556		APOL3	0.84224	-1.5006
	XRCC6	0.83125	-0.36426		PRKAA2	0.48434	0.58406		HDAC2	0.86309	-1.3499		DENND4A	0.74974	-1.7769				ZNF141	0.06377	-0.13798		HSPA13	0.60791	-0.41731		APOBEC3A	0.39439	0.46578		FAM208A	0.33272	-0.43139
	SSX7	0.82573	0.022857		SPAG5	0.91801	-1.1087		RAD18	0.052286	-0.99301		NT	0.628	0.19004				HSP90AB1	0.69776	-0.30807		C1orf127	0.76703	-0.31302		HDAC1	0.39277	0.3064		LIF	0.36033	-1.4265
	CLEC4M	0.38825	-0.50844		GADD45A	0.90323	-1.0339		RBM5	0.63521	-1.2811		NUP98	0.14219	1.4256				FOXO1	0.78797	-0.11111		RICTOR	0.22748	-0.41489		PSMB2	0.076982	1.5337		CD33	0.45877	-1.535
	ENTPD1	0.46018	0.40137		FLG	0.56759	-1.0317		SMARCA4	0.091544	2.8075		GZMB	0.79669	-1.7406				POLQ	0.69343	-0.23437		MDM2	0.81894	-0.52457		FCRL5	0.80204	-0.39237		CHMP5	0.65429	-0.8191
	ZNF679	0.21084	-0.075609		DROSHA	0.83319	-0.024884		HSPA9	0.87699	-0.32396		SRSF6	0.75957	-1.7692				HSPA4	0.92708	-0.07637		APOBEC3F	0.61011	0.36912		P2RX5	0.27671	2.2641		HERC5	0.85167	-1.5866
	BTG2	0.67202	-0.55123		NCOA6	0.88466	-1.029		2008-03-01	0.68911	-1.209		LILRA1	0.17705	0.049193				TRIM11	0.19916	0.25269		HAVCR2	0.63078	-1.0471		PCED1B	0.055634	-0.75114		CD38	0.52393	-1.4915
	CEBPB	0.33806	0.49276		DDX3X	0.62725	-1.0079		ROCK2	0.8656	-1.2443		TNFRSF10A	0.63129	-1.7267				NUP107	0.31687	-0.22987		PYHIN1	0.79143	-0.12792		RPTOR	0.73885	-0.9697		EIF3E	0.53357	-1.4828
	PRKAA2	0.5339	0.33295		ROCK2	0.84544	-0.64941		PRKAA2	0.51699	0.64275		DKC1	0.90749	-1.6943				ZNF175	0.82697	-0.17818		CASP1	0.67202	-0.76621		RNF10	0.26731	1.3542		AFF4	0.5037	-0.53414
	MTA1	0.43376	-0.061194		SUPT4H1	0.42685	-0.79721		CHD3	0.53241	-1.2079		TLR4	0.64591	-1.7661				BRD4	0.15525	0.069805		GADD45G	0.42492	-0.71342		HERC5	0.8047	-0.3185		TAP1	0.28317	1.1888
	ZNF350	0.16768	0.71701		CD82	0.31827	-0.95149		TROAP	0.39893	0.014866		AFF4	0.84099	0.46202				ANKRD36	0.071379	0.26031		CPSF6	0.70935	-0.063808		SLC31A2	0.0020315	-1.2725		SUV39H1	0.23602	-0.31573
	RPTOR	0.90822	-0.29846		RNF10	0.4996	0.46982		GADD45B	0.003303	3.2744		DHX15	0.62877	-0.58079				TRIM22	0.76632	0.014515		SLU7	0.69687	-0.57599		TNFSF10	0.5841	-0.75867		LAIR2	0.30619	-1.0847
	SERINC5	0.52188	-0.44041		AKAP13	0.77103	0.055475		TLR4	0.58593	-1.1037		ERICH1	0.56406	-1.5628				SERINC3	0.43309	-0.22043		DHX30	0.054531	0.95469		BANP	0.10616	0.19213		NUP210	0.64179	-1.385
	LILRA1	0.30143	0.20492		SELPLG	0.28291	1.2224		HRNR	0.24131	2.0041		HSPA9	0.88189	-0.55748				PRMT6	0.93281	-0.19975		TRIM5	0.73496	-0.65918		SERPINB6	0.14662	-0.35684		AKAP13	0.69245	-1.4325
	AP1G2	0.77797	0.074255		ATP1B3	0.64654	0.48321		NUP107	0.58855	-1.1921		TNRC6A	0.82215	-2.3187				CFLAR	0.85895	-0.16567		SUMO1	0.092935	0.7409		NUP98	0.14171	-0.66992		SMARCB1	0.7373	-0.73863
	TP53BP1	0.57198	-0.47285		RAD18	0.047379	-0.83599		PPHLN1	0.91453	-1.1077		SLAMF6	0.15454	-1.5841				DROSHA	0.5956	-0.26494		IFI44L	0.71026	-0.86686		CEACAM1	0.21964	-0.88753		CD3E	0.87448	-1.3834
	CLEC4A	0.78454	-0.23766		IFI44L	0.90439	-0.88913		APOBEC3D	0.24921	-1.0585		ZWINT	0.63426	0.56805				AP1G2	0.82886	-0.095014		NUP98	0.039164	0.56579		ANKRD36	0.51941	1.086		FLG	0.84922	-1.3764
	PPHLN1	0.84042	-0.332		APOL6	0.59289	-0.82201		SLFN11	0.87082	-1.1367		TSG101	0.45777	1.3869				SRSF6	0.49761	-0.24036		EIF3L	0.67495	-0.66626		LILRA4	0.67681	-0.31257		TRIM21	0.67016	-1.4063
	AGO2	0.15683	0.73619		STAB1	0.54503	-0.85256		GRN	0.0079023	2.9622		PSMB2	0.061137	1.1811				CENPF	0.83378	-0.12673		TRIM37	0.70669	-0.27925		HSPA6	0.62208	-0.48757		CHD3	0.3102	0.98272
	HERC6	0.73976	-0.2345		BIRC2	0.44258	0.30396		TSPAN8	0.91828	-1.0845		BIRC2	0.45273	-1.5246				ADAR	0.12551	-0.050051		CD3E	0.80204	-0.67638		RNASE3	0.79281	0.34812		C4BPA	0.79675	-1.2318
	FCRL3	0.54918	0.11099		TFB2M	0.57761	-0.82294		CHMP5	0.92708	-1.0597		CHD3	0.46206	-1.4563				CLEC4A	0.52932	-0.058381		LILRA5	0.77595	-0.18559		CD3E	0.79143	-0.51486		SLC26A3	0.60902	0.53384
	MKI67	0.14847	0.73441		NFATC1	0.041121	2.5437		MS4A4A	0.71319	-1.0533		SERPINB6	0.83752	-1.4866				DUSP1	0.21086	0.14375		RBM17	0.50583	-0.58992		MID1IP1	0.80529	-0.49623		ROCK2	0.70575	-0.29598
	RNASE2	0.6897	-0.48845		EIF3F	0.48005	0.59613		CD58	0.88516	-1.1175		HSPA12B	0.79147	-0.69606				TP53BP1	0.63693	-0.15447		COL4A2	0.46054	1.17		PSG11	0.38598	-0.59076		CAMP	0.81081	-1.2902
	SUN1	0.35358	-0.23828		HDAC3	0.61741	0.058079		ISG15	0.22916	2.0319		HDAC2	0.70513	-1.4763				RAET1L	0.15202	0.34514		ZNF141	0.29224	-0.73395		NONO	0.46715	0.40717		POLQ	0.82087	0.43127
	HSPA6	0.75842	-0.23119		CHD3	0.49471	-0.80826		GNA13	0.82886	-1.0039		PCED1B	0.0027367	-0.69851				IFNAR1	0.57083	0.084914		EZR	0.64553	0.3584		COX5A	0.36741	-0.98346		XRRA1	0.82573	-1.1026
	NFATC1	0.040495	1.1569		PRAMEF2	0.59651	0.013609		DDX3X	0.64564	-0.85573		DDX6	0.30877	0.70445				CASC5	0.99179	-0.30063		CHD3	0.27519	-0.59065		NUP155	0.52932	1.0389		AKAP1	0.15074	2.5769
	C6orf1	0.056468	1.0818		NT	0.64883	0.17222		PRKCD	0.56357	-1.0108		PAGE1	0.44258	-1.4298				RPTOR	0.73017	-0.21271		PAGE1	0.23063	-0.53071		NUP54	0.74221	-0.66425		C2orf16	0.2113	-1.3115
	RNASEL	0.75072	-0.2235		FCGR3A	0.34648	-0.83496		TRAF6	0.23891	-1.0879		DNAJB1	0.89234	-1.3774				BCL11B	0.39709	0.11003		LSM1	0.59999	-0.69993		GCSAML	0.19916	0.94784		EZR	0.55249	-1.1683
	ZNF141	0.12399	-0.51623		SLAMF6	0.24854	-0.82115		BIRC2	0.42318	0.55609		PRAMEF2	0.68153	0.48945				CTAG1A	0.13425	0.58644		TLR4	0.048531	0.25299		MCM2	0.61115	0.11993		MNDA	0.67395	0.87944
	SPAG5	0.92576	-0.35438		TRIM5	0.67089	-0.77951		AGO2	0.11982	2.8875		WRN	0.66133	-0.70346				ITGB3BP	0.65972	-0.083474		TLR2	0.52684	-0.17418		HSPA13	0.65024	0.057751		IRF3	0.34106	0.73388
	TMEM126B	0.81081	-0.27598		SRSF6	0.65592	-0.81408		PRG4	0.61973	-0.96521		STAB1	0.58576	-1.3193				RNASE3	0.95841	-0.18994		SMARCA1	0.79494	-0.5282		TCF4	0.74773	-1.0457		AP1G2	0.66924	-1.1757
	FCGR3A	0.36231	-0.49034		MDM2	0.93188	-0.53762		CBFB	0.86878	-0.96224		SERINC3	0.4974	1.0809				NT	0.92793	-0.10014		EIF3E	0.28134	-0.17159		RNF115	0.024343	-0.67157		SSX7	0.81894	-1.1656
	APOBEC3A	0.38921	0.37156		ACP1	0.91953	-0.56656		MLLT3	0.89732	-1.0397		RNASE3	0.8656	-1.2426				PRG4	0.21818	0.015582		ZC3H12A	0.20281	-0.56004		ZWINT	0.23714	0.038584		GZMH	0.80529	-0.082589
	HEXIM1	0.10658	0.47426		CD38	0.82025	-0.44925		ERICH1	0.56898	-0.94932		HMGB1	0.17773	3.4514				NUP85	0.23882	-0.12966		RBM5	0.53779	-0.37634		TLR2	0.64842	-0.77147		FPGS	0.63886	-0.15533
	BIRC2	0.44255	0.44309		NUP54	0.92164	-0.74003		TFB2M	0.43523	-0.25385		TROAP	0.39155	0.96769				STAB1	0.43027	0.14749		AHSG	0.0096506	-0.78997		CAV2	0.17737	-0.44352		UBASH3B	0.39412	0.27179
	NUP98	0.10358	0.1082		DTX3L	0.68377	-0.44987		NUP54	0.9281	-0.91142		MMP8	0.85688	-1.1381				CLEC4M	0.75006	-0.19062		HSPA14	0.85018	-0.52275		C2orf16	0.16066	-0.42513		SGOL2	0.044538	4.684
	TCHHL1	0.20093	0.39535		SERINC3	0.55516	-0.68611		RNASEL	0.88226	-0.076941		MLKL	0.84879	0.25397				DKC1	0.80063	-0.17519		TROAP	0.16559	0.028862		SUV39H1	0.3456	-0.16268		HRNR	0.055862	4.2239
	AIM2	0.43184	-0.58072		APOBEC3D	0.23559	-0.68814		MKI67	0.19868	2.2002		CLEC12A	0.069939	2.1036				NCOA6	0.95227	-0.14533		RSAD2	0.70575	-0.43223		CD58	0.34697	-0.6764		DGCR8	0.83876	-0.56689
	CHMP5	0.88899	-0.29079		CENPO	0.88516	-0.71575		IFIT1	0.082495	-0.88901		EHMT2	0.0028261	5.2329				BCL2L1	0.55957	0.21874		WRN	0.36042	-0.3394		PRKAA2	0.067912	-0.87654		OAS2	0.46352	-0.027035
	XAB2	0.045869	1.0934		LAIR2	0.41644	-0.50916		HEXIM1	0.12165	1.6144		HMOX1	0.0046341	6.1136				DTX3L	0.86832	-0.010498		TARDBP	0.69776	-1.0494		DHX30	0.16407	1.0716		PRKAA2	0.095925	0.61342
	NONO	0.48399	0.26068		RICTOR	0.76786	-0.6675		TBP	0.84502	-0.33103		ACTL6A	0.88938	-1.1294				SELPLG	0.75517	0.092847		DLG1	0.22434	0.54954		ITGB3BP	0.13232	-1.7133		IL18R1	0.76703	0.66075
	CD58	0.9167	-0.35657		IFNAR1	0.76446	-0.69831		MOV10	0.89397	-0.84892		IFI44L	0.9254	-1.0898				SLC31A2	0.33371	0.33642		NUP85	0.24512	0.069324		CHMP5	0.7198	-0.45118		PRG4	0.1576	-0.8319
	HSPB1	0.19596	0.52576		2008-03-01	0.78745	-0.67041		CD38	0.80647	-0.46625		RBM5	0.67884	-0.61358				MAP3K5	0.82224	-0.00015366		CLEC4M	0.27671	-0.45296		SIRT1	0.85167	-1.2616		CCNB3	0.59065	-1.0256
	SIGLEC10	0.25491	0.54883		SMARCA1	0.56944	-0.66383		ZNF28	0.14591	2.6777		CD53	0.26917	2.5804				UBE2B	0.63599	-0.073066		FCRL5	0.66841	-0.051206		RICTOR	0.57972	-0.70597		NT	0.52485	0.19169
	IFI30	0.624	0.29597		CD300A	0.36798	-0.046156		PRDX4	0.84224	-0.86265		MNDA	0.59597	-1.0409				AHSG	0.0067003	0.0175		CIITA	0.046535	1.8556		NUP214	0.19596	1.7805		UBE2B	0.47842	-0.94962
	XRRA1	0.88033	-0.34812		PPHLN1	0.88417	-0.65631		IFNAR1	0.78958	-0.87168		NUP210	0.65884	-1.0408				DHX9	0.44558	0.30925		ZNF10	0.83446	-0.42358		HSPA8	0.80843	-1.0733		BMP2K	0.76495	0.18407
	CD53	0.10002	0.89878		ACTL6A	0.87791	-0.68301		PQBP1	0.56023	-0.76625		MST1R	0.18901	-0.65707				PAGE1	0.28603	-0.091151		APOBEC3D	0.53174	-0.33895		IPO7	0.49643	-0.54508		HSPA9	0.61846	0.80684
	CASP1	0.75442	-0.30839		TNPO3	0.25532	0.39217		OAS2	0.82828	-0.83206		OAS2	0.87699	-1.0357				2008-03-01	0.81146	0.0052146		CD58	0.35862	-0.54746		TAP1	0.29079	-0.37039		PECR	0.45771	-0.87884
	ACP1	0.92203	-0.37233		MOV10	0.9167	-0.6522		DEFB1	0.45552	0.084618		COMMD1	0.63014	-1.0092				SUPT6H	0.42617	-0.17523		CNP	0.54919	0.021646		NUP133	0.68195	-0.42346		MKI67	0.76253	-0.92319
	HDAC2	0.83193	0.069867		TLR4	0.58948	-0.62707		KRTAP5-4	0.90977	-0.74199		CD164	0.69623	0.10104				MLKL	0.54251	0.15406		PECR	0.28603	-0.78315		SERPING1	0.029677	-0.40309		RBM25	0.75365	-0.85513
	SAMHD1	0.35149	-0.56083		SUB1	0.58226	-0.092037		HSH2D	0.76987	0.12587		SP1	0.57715	0.62601				RAD21	0.11148	-0.25143		TLR7	0.30941	-0.20255		IFITM3	0.33371	-0.066032		NDUFS5	0.3182	-0.7556
	PRAMEF2	0.45422	-0.35521		CAMP	0.91711	-0.58882		APOL6	0.60301	-0.73328		CD58	0.92164	-0.92269				UBASH3B	0.43705	0.30572		HSPA6	0.47459	-0.41652		CD300A	0.073078	0.085074		APOBEC3H	0.40237	-0.73407
	RICTOR	0.74142	-0.14661		KRTAP5-4	0.93046	-0.60486		HIF1A	0.87142	-0.77052		CPSF3	0.77841	0.51385				TRAF6	0.5763	0.21489		MAP3K5	0.49511	-0.59369		EIF3E	0.49885	-1.4775		SUN1	0.37887	-0.75769
	TSPAN8	0.9409	-0.59937		CNP	0.26223	1.3626		SSX7	0.78773	0.22699		IFNAR1	0.77213	-0.9057				TRIM37	0.89568	-0.036502		SERINC3	0.2939	-0.04355		FOXO1	0.84969	0.014873		SPAG5	0.73805	-0.82212
	TLR2	0.1597	-0.19749		ERICH1	0.53361	-0.56521		FOXP3	0.012969	0.59997		GIMAP7	0.49967	1.1061				ERICH1	0.36334	-0.26126		ZWINT	0.40409	-0.070022		MLKL	0.69066	-0.30343		ACP1	0.028008	-0.77737
	APOBEC3C	0.054015	-0.47969		KAT5	0.93149	-0.53765		CD300A	0.35442	-0.081701		PQBP1	0.60523	-0.85211				CD53	0.10606	0.14411		CDK13	0.13425	-0.59375		RANBP17	0.84544	-0.49797		APOBEC3F	0.4339	-0.65425
	RBM10	0.4808	0.14329		PQBP1	0.5251	-0.56257		RPTOR	0.9264	-0.72617		KAT5	0.88899	-0.83322				XIAP	0.079197	-0.061283		DHX9	0.10438	0.27479		APOBEC3D	0.31987	0.46173		ZC3H12A	0.19375	-0.70265
	DDX3X	0.49522	-0.33562		PSMB2	0.04267	1.1863		LILRA1	0.21532	0.21079		LILRA4	0.72091	-0.81121				HMOX1	0.15858	0.27743		DHX15	0.66041	0.097195		APOBEC3H	0.41221	-0.2608		RIPK3	0.31426	1.2295
	TMEM173	0.44568	0.062638		DNAJB1	0.83751	-0.59183		IFI30	0.49021	0.7644		MAP3K5	0.70703	-0.81429				RANBP17	0.042809	-0.16794		CLEC4A	0.60547	0.03484		FPR1	0.50709	-0.65964		NFKBIA	0.34517	1.4454
	ITGB3BP	0.86362	-0.4237		RNASEL	0.81211	-0.25486		XRCC5	0.73713	-0.67932		GNA13	0.86917	-0.72872				CASP5	0.38598	-0.081332		EIF3F	0.11643	0.56356		UBE2B	0.33049	-0.63543		PSG11	0.45661	0.5945
	BMP2K	0.86514	-0.151		MKI67	0.18464	1.6497		SERPINB6	0.92507	-0.58242		RSAD2	0.89732	-0.72479				HSPA6	0.13952	-0.079232		CD81	0.33203	1.0356		LEF1	0.67307	-0.67622		RPTOR	0.82944	-0.65103
	P2RX5	0.61115	0.39532		HRNR	0.25925	1.246		CASP1	0.86208	-0.61495		NAPSA	0.76772	0.063767				TSPAN8	0.49643	-0.21261		CAV2	0.12173	0.17184		MEFV	0.031316	0.63539		MS4A4A	0.51175	-0.7223
	CDKN2A	0.076733	-0.39401		SLC31A2	0.19176	1.5948		RNASE2	0.67974	-0.67214		TMEM126B	0.70182	-0.70734				CTNNB1	0.73569	-0.16686		MTA1	0.52932	0.60888		XRCC5	0.57215	-0.73017		NFATc3	0.39617	-0.70238
	CD81	0.41497	0.40923		XRCC6	0.79214	-0.29655		SLAMF6	0.2366	-0.65947		MKI67	0.25673	2.5868				FPGS	0.16405	0.39027		NDUFB6	0.6338	-0.59636		NUP62	0.77797	-0.50889		LILRA1	0.50098	0.59946
	OAS2	0.85114	-0.12845		CLEC12A	0.082495	1.1913		STAB1	0.58396	-0.65026		GADD45B	0.0063328	4.1499				NFATC1	0.046515	0.18106		GBP5	0.68088	-0.79957		SRSF6	0.39142	-0.87847		ANKRD36	0.47949	-0.20019
	PRKCE	0.342	0.20709		HSH2D	0.70549	0.036826		RSAD2	0.81429	-0.6117		RBPJ	0.34083	2.221				SLC40A1	0.9801	-0.25707		MNDA	0.75744	0.3852		ZNF350	0.84716	-0.21735		MLKL	0.86157	-0.59665
	SUB1	0.43696	-0.016415		PPP1R14D	0.24754	1.543		RNF7	0.49855	0.69477		CENPO	0.88689	-0.67914				APOBEC3D	0.41664	-0.090007		PRG3	0.54491	-0.20073		AKAP13	0.54251	-0.27842		MST1R	0.26412	-0.56313
	CAV2	0.27595	0.14016		ZNF350	0.17167	1.6091		PRKCE	0.36019	0.9632		LAMP2	0.72853	-0.6656				LILRA4	0.86257	-0.039137		BCL11B	0.40927	1.362		CASP5	0.43848	-0.36937		TRAF6	0.44215	0.58061
	MYC	0.16931	0.70086		LILRA1	0.19818	-0.049067		HSPA6	0.6608	-0.55537		DEFB1	0.31078	0.35864				PRDX2	0.7773	-0.073702		GZMH	0.33371	-0.35708		IFIT1	0.10062	-0.036739		TRIM5	0.43073	-0.56564
	SUPT5H	0.85688	0.0027935		HEXIM1	0.10979	1.2051		KAT5	0.902	-0.53825		PSG11	0.47538	-0.35472				EIF2AK2	0.94621	-0.12139		ZNF417	0.83751	-0.061337		NUP210	0.71204	-0.30273		BRD4	0.1275	-0.4369
	SLC26A3	0.33298	0.42379		SUN1	0.52242	0.030155		ACP1	0.86917	-0.080218		SLC31A2	0.3485	2.1457				CD82	0.2939	0.26325		POLQ	0.76859	0.11039		CD81	0.44558	1.1647		SERINC5	0.29976	-0.51887
	SLAMF6	0.26399	-0.10488		DEFB1	0.48154	0.037612		DTX3L	0.69484	-0.54385		HRNR	0.32407	2.1812				SP140	0.70935	-0.00068645		MYC	0.050538	0.43954		SELPLG	0.65121	-0.39174		CCDC8	0.47086	-0.54187
	UBASH3B	0.1254	0.83456		NELFCD	0.62459	-0.18669		CD53	0.19705	2.3606		HAVCR2	0.66524	-0.15195				C1orf127	0.81025	-0.071508		COMMD1	0.079197	0.91153		PHF11	0.62692	-0.40177		APOBEC3A	0.6827	1.1471
	ACTL6A	0.6012	-0.14763		TRAF6	0.23984	-0.07971		PPP1R14D	0.23567	2.2707		HERC6	0.79024	-0.077987				BCL2	0.40927	-0.015273		FLG	0.74221	-0.40184		RHOA	0.14514	0.9164		RBPJ	0.76328	-0.5194
	RAB6A	0.34101	-0.48311		HDAC2	0.87501	-0.39046		MLKL	0.90051	-0.26276		SMARCA4	0.10979	3.8476				DNAJB1	0.09666	0.38581		CENPO	0.57972	-0.27367		APOL3	0.49273	-0.94357		AXIN1	0.347	-0.47962
	HGS	0.18069	0.21727		C17orf66	0.48858	0.54354		HDAC3	0.70291	0.1664		HRC	0.41114	1.6697				PRKCD	0.11643	-0.093662		HSP90AA1	0.71493	-0.21558		PRMT6	0.29224	-0.53034		ENTPD1	0.74142	-0.48894
	ZC3H12A	0.34626	0.18793		CHMP5	0.90749	-0.47653		NT	0.59729	0.080084		SUPT5H	0.91402	-0.4379				CBX3	0.73105	-0.21499		XAB2	0.55957	1.0582		UBP1	0.55704	-0.26417		COX5A	0.27119	0.66809
	NUP155	0.62882	0.38558		PRKCE	0.37577	0.67961		HERC6	0.74146	0.054271		RBM10	0.26572	2.5421				OAS2	0.89397	-0.039209		CBX3	0.72727	-0.14183		GBP5	0.68485	0.46789		LILRA4	0.55873	-0.14866
	PRKCZ	0.21829	0.33818		FCRL3	0.53833	0.090314		LAIR2	0.37492	-0.18148		NDUFS5	0.26764	0.43328				GBP4	0.054531	-0.052155		BTG2	0.86257	-0.50388		RAB6A	0.47561	-0.67438		MARCO	0.7935	-0.33554
	FLG	0.57104	-0.4944		TBP	0.89768	-0.3294		GIMAP7	0.84544	-0.043695		CXCL9	0.63245	0.10719				IVL	0.024025	0.28482		DDX6	0.43027	0.63715		HSH2D	0.46298	-0.82579		SERPINB6	0.30584	-0.48566
	LSM1	0.72556	-0.30173		CD53	0.13355	1.9976		SELPLG	0.31541	1.5058		ISG15	0.24425	2.7414				ZNF587	0.47979	0.022651		HMMR	0.79007	-0.71005		POLQ	0.69343	0.021925		MID1IP1	0.72862	-0.32986
	IFITM2	0.70478	0.17987		CASP1	0.86257	-0.45542		PRKCZ	0.35044	0.33918		CEBPB	0.27554	1.9976				KRTAP5-4	0.81535	-0.15735		ENTPD1	0.59886	0.31456		RNASEL	0.70302	-0.51951		ELL	0.62592	-0.18113
	NUP54	0.83688	-0.19055		CBFB	0.85895	-0.56032		SGOL2	0.12171	2.6741		PRKCE	0.4326	1.412				MTA2	0.25303	0.091234		DUSP1	0.3456	0.62556		HSP90AA1	0.56422	-0.00015889		CAV2	0.28573	-0.34313
	CIITA	0.090203	0.95298		BMP2K	0.79285	-0.29895		ZNF429	0.45076	-0.15892		HGS	0.2532	-0.51942				ERCC5	0.89285	-0.14012		MST1R	0.20588	-0.21339		SUSD1	0.81585	-0.47896		ADAR	0.066333	3.9079
	BRD4	0.082753	0.35608		AGO2	0.13147	2.0594		SUN1	0.57142	0.19366		CD82	0.31282	0.41734				NCKAP1	0.96502	-0.16288		DTX3L	0.54813	0.87926		HSPB1	0.21086	-0.18325		BCL2	0.49066	-0.29495
	SPEN	0.96036	-0.4165		SIGLEC10	0.19805	1.6463		TRIM21	0.53893	0.54739		IFI30	0.55046	0.83413				C6orf10	0.62692	-0.1709		DROSHA	0.73181	0.42847		ZNF417	0.78379	0.52788		PRPF8	0.50977	-0.42342
	APOL1	0.18513	0.6785		RBPJ	0.34136	1.1013		CNP	0.1656	2.605		COX5A	0.51686	1.0258				HMGB1	0.21454	0.043462		PHF11	0.66254	-0.20504		APOL6	0.33804	-0.35757		RAB6A	0.64255	0.59961
	NAPSA	0.53051	0.17032		LGALS3BP	0.17682	0.65423		MST1R	0.17353	-0.11013		NUP85	0.67722	-0.085326				CIITA	0.039074	0.48999		CD63	0.4138	-0.34449		DDX3X	0.80136	0.245		SUSD1	0.76092	-0.36015
	TFB2M	0.64255	-0.32069		RPTOR	0.86665	-0.38377		POU2F2	0.13961	2.603		TRIM21	0.55357	0.83575				TBP	0.54022	-0.069921		CD38	0.69245	0.089739		TP53BP1	0.5461	-0.20918		MYC	0.037882	-0.075482
	IPO7	0.91402	-0.33633		PRKCZ	0.29214	0.69659		SLC40A1	0.81899	-0.17209		NFATC1	0.058326	4.4366				RNASEL	0.90278	-0.075249		KPNA2	0.37023	-0.33593		DUSP1	0.30806	0.67546		TNFRSF10A	0.28986	1.1391
	POU2F1	0.72465	0.16969		CD81	0.36116	0.85088		UBASH3B	0.22857	2.0866		RBM17	0.6075	0.21203				PTPRJ	0.39846	-0.06307		DDX3X	0.34827	-0.17115		PRKCE	0.61319	-0.33133		RNASE2	0.81473	-0.24821
	HSH2D	0.58465	0.041333		TRIM21	0.80529	0.17483		C17orf66	0.41028	1.1016		DTX3L	0.73159	-0.29692				CD81	0.31524	0.19775		ITGB3BP	0.13353	0.088358		TRIM37	0.56639	-0.062679		TROAP	0.36785	-0.36418
	DKC1	0.95974	-0.4941		CCR3	0.43884	0.72242		POLQ	0.75529	-0.44363		SP140	0.78148	-0.21822				SLAMF6	0.02781	0.16044		LILRB2	0.40125	-0.22539		WRN	0.16559	0.12354		cdk9	0.51786	-0.017656
	CENPO	0.7373	-0.54195		CAV2	0.32449	0.075195		APOBEC3B	0.38342	1.2059		HSH2D	0.83936	0.19163				CCR3	0.60547	0.12233		HGS	0.4569	-0.12871		LSM1	0.55031	-0.23393		HIF1A	0.63078	-0.38561
	SMARCA1	0.47649	-0.2441		CEBPB	0.26564	0.79227		SIGLEC10	0.20932	2.2409		CASP5	0.79608	0.025533				HMGA1	0.38146	0.21731		GIMAP7	0.74441	0.023798		MST1R	0.23553	0.06183		PRKCE	0.46671	-0.283
	BTN3A2	0.37758	0.33528		OAS1	0.43726	0.2877		NUP98	0.14219	0.63953		PRKAA2	0.40184	1.7993				KPNA4	0.6573	-0.035903		MLKL	0.8047	-0.04866		MTA1	0.67988	0.55616		FOXO1	0.85739	-0.17745
	CCR3	0.64179	0.16296		NUP155	0.39768	0.75296		SUPT5H	0.90527	-0.33016		CCDC8	0.17422	3.3699				MYC	0.092935	-0.14608		SUPT5H	0.77301	-0.36042		TLR7	0.4795	0.25162		NUP85	0.41936	1.2562
	HSPA12A	0.056786	0.33553		HSPA12A	0.11346	0.87559		CAV2	0.35823	0.70682		APOBEC3C	0.10521	1.527				ABCA1	0.38734	0.39036		CD300A	0.1097	0.25642		SGOL2	0.16732	2.4222		CD300A	0.20889	-0.25959
	MST1R	0.091713	-0.096351		APOBEC3A	0.26031	1.2019		MAP3K5	0.64112	0.0038945		ACP1	0.76144	-0.61835				GADD45G	0.44816	-0.16583		SERINC5	0.083121	0.46208		LAIR1	0.38016	1.89		CCR3	0.4278	-0.35908
	SP140	0.80404	0.1303		XRRA1	0.84594	-0.022403		HGS	0.19489	-0.45155		SUN1	0.55112	0.42721				TNFRSF10A	0.35281	-0.12306		AIM2	0.11326	1.1313		LILRA6	0.64935	-0.33639		SLC31A2	0.0027367	1.3462
	C17orf66	0.62977	0.26649		CD4	0.28173	0.8069		CD164	0.65819	-0.056877		BTN3A2	0.27963	0.99899				NUP210	0.85401	-0.23099		TNFRSF10A	0.38146	-0.30731		ZNF141	0.33515	0.45513		GADD45A	0.74773	-0.19541
	APOBEC3B	0.56992	0.13505		CD58	0.84656	-0.35525		CEBPB	0.25548	1.7568		NONO	0.48651	1.1903				RHOA	0.54813	0.26017		LAIR1	0.4068	0.99801		IRF3	0.11116	-0.010169		CLEC12A	0.10697	3.1963
	RBM17	0.47538	-0.02984		CASP5	0.80262	-0.25143		EIF3L	0.82345	0.091325		POU2F2	0.11046	3.8192				RAB6A	0.539	0.25039		ZNF28	0.094832	1.7906		TRIM21	0.78867	-0.39155		SLU7	0.43482	-0.22469
	FCGR1B	0.61743	-0.47164		HSPA1A	0.10229	2.2136		ZNF350	0.10979	2.0753		ZNF429	0.46701	0.25465				CD58	0.69968	-0.010531		HDAC1	0.36868	-0.33886		KRTAP5-4	0.13307	-0.13178		SP110	0.58963	-0.16942
	GIMAP7	0.78092	-0.49896		RBM10	0.39245	0.79027		COX5A	0.50948	-0.051616		SLFN11	0.83327	0.30651				SERINC5	0.72799	0.12077		PQBP1	0.013336	1.7268		CAMP	0.44816	-0.37483		FCRL5	0.87395	-0.079295
	KPNA2	0.32848	-0.070001		SGOL2	0.10403	2.0421		HSPA1B	0.10521	1.7606		TLR7	0.6294	-0.11624				PRAMEF2	0.33955	0.3963		APOL6	0.53414	-0.16778		CD151	0.33203	-0.27216		CEBPB	0.32208	-0.34177
	NUP214	0.5177	0.053609		NONO	0.53989	0.38806		RBM10	0.39493	1.1322		ARHGEF1	0.33884	2.0153				LRRC37A	0.073495	0.42896		HIF1A	0.51571	-0.11623		NDUFS5	0.29556	-0.12594		RBM10	0.2069	2.3278
	CD82	0.30561	-0.18646		ENTPD1	0.29959	1.1377		RBPJ	0.30999	1.6966		TBP	0.83204	0.07427				CDKN2A	0.065677	-0.076635		PRDX2	0.4915	-0.10038		GBP4	0.048531	-0.40853		TP53BP1	0.82224	-0.067254
	CXCL9	0.48996	0.23577		MYC	0.16131	1.8089		CCR3	0.37422	1.1877		RIPK3	0.47574	1.3672				TARDBP	0.63274	-0.17904		MEFV	0.024412	1.1408		GIMAP7	0.42208	-0.40515		TRIM22	0.4483	0.9207
	POU2F2	0.097008	0.88197		TLR2	0.22469	-0.035105		NONO	0.51925	0.59773		LAIR2	0.38648	0.71233				PRKAA1	0.94389	-0.20457		POU2F1	0.71582	0.39774		PAGE1	0.097157	0.26786		HAVCR2	0.76013	-0.41746
	RPS21	0.54273	0.36928		HSPA6	0.69132	-0.2725		RBM17	0.60973	-0.10439		APOBEC3D	0.23024	0.20437				CAMP	0.8047	-0.092856		C2orf16	0.060005	-0.52859		PPHLN1	0.77061	-0.34161		AGO2	0.21253	2.0482
	ZNF587	0.38824	0.23915		SP140	0.51008	0.50301		BRD4	0.1303	1.0616		APOBEC3A	0.21671	2.9707				GADD45A	0.64553	-0.11702		CC2D1A	0.31085	0.043779		CD63	0.47221	-0.18969		APOBEC3C	0.084005	1.4084
	CD4	0.24301	0.042702		XAB2	0.16232	1.8111		NELFE	0.42586	1.0474		CAV2	0.28197	2.4468				CENPE	0.081124	-0.039949		NUP210	0.7773	-0.010372		CTAG1A	0.034704	1.6188		GIMAP7	0.31628	-0.23666
	LGALS3BP	0.11194	0.27779		PRKCA	0.62333	0.12558		SERINC3	0.54758	-0.35702		RPS21	0.34962	2.0638				CPSF6	0.76495	-0.06253		APOBEC3H	0.24015	-0.046794		SLU7	0.34418	-0.01612		CDKN2A	0.51459	0.39979
	IFI44L	0.82886	-0.13781		MST1R	0.16703	-0.28731		LAMP2	0.79385	-0.10531		MYC	0.20817	3.1385				SPAG5	0.85949	-0.072061		SMARCA4	0.10795	2.1905		MNDA	0.66637	0.56439		TLR8	0.38899	-0.179
	LEF1	0.81651	-0.18641		LILRA4	0.62998	0.16077		MYC	0.16994	2.3953		UBASH3B	0.30551	2.2563				CD38	0.4569	0.092993		FPR1	0.62977	-0.062346		AHSG	0.051889	-0.51234		HSF1	0.54205	0.40188
	PSG2	0.40002	0.18139		UBASH3B	0.19101	1.6779		CASP5	0.78145	0.14109		XRCC5	0.75429	-0.39262				XRCC6	0.83446	-0.13702		SLC26A3	0.39846	0.48548		MAP3K5	0.66745	-1.5316		CD9	0.38179	-0.083003
	CD164	0.84099	-0.2661		HGS	0.18169	-0.076256		CLEC12A	0.078273	1.7007		CD38	0.85519	-0.090904				TCF4	0.9036	-0.12265		RPS21	0.81473	-0.12284		FLG	0.58523	-0.13243		COMMD1	0.85114	-0.2113
	RBPJ	0.53828	0.46183		SUPT5H	0.88561	-0.19545		CD4	0.28979	0.74225		PRKCZ	0.39332	-0.38527				NAPSA	0.65228	0.043366		RPL12	0.77797	-0.10961		RELA	0.48205	0.76906		HGS	0.37575	-0.062243
	GBP4	0.08916	-0.49259		GIMAP7	0.84969	-0.4531		ICAM2	0.013535	2.509		HDAC3	0.45597	1.4179				HIF1A	0.58866	-0.050759		IPO7	0.68384	-0.40096		IFI44L	0.76422	-0.3099		CASP5	0.59177	-0.07052
	CPSF3	0.67495	0.38379		NUP214	0.58014	-0.31674		APOBEC3A	0.25396	1.7412		C1orf162	0.0066109	3.9181				ZNF417	0.83563	-0.092568		PPP1R14D	0.73805	-0.076822		TNRC6A	0.59099	-0.41988		SPEN	0.85895	-0.20239
	HLA-B	0.26827	0.50412		NUP98	0.11756	0.67497		CD37	0.29789	1.5325		PRG4	0.58642	-0.30635				ZC3H12A	0.41064	-0.2156		BANP	0.14485	-0.098778		GADD45G	0.31524	-0.37684		LGALS3BP	0.52494	0.97008
	MOV10	0.94901	-0.4979		RELA	0.30431	1.1215		PRKCA	0.60535	0.21438		NUP214	0.43346	1.5882				HSP90AA1	0.42077	-0.17428		HDAC2	0.16918	-0.23671		NELFE	0.62882	-0.24937		PPHLN1	0.80902	0.30308
	HSPA1B	0.070693	0.60962		TCHHL1	0.22017	0.95212		XAB2	0.18901	2.2092		CD81	0.33469	2.0586				HMMR	0.86208	-0.20808		APOL3	0.48559	0.6829		LILRB4	0.010863	3.2214		NFATC1	0.091942	3.5187
	RELA	0.52521	0.32156		NUMBL	0.33419	0.97677		SP140	0.77452	0.36479		MTA1	0.59648	0.54718				NELFB	0.83751	-0.030397		TSLP	0.36615	-0.095654		PECR	0.22434	-0.2342		TLR2	0.66349	0.77632
	CHD3	0.39645	-0.16402		ZNF429	0.48808	0.073267		HSPA1A	0.07873	3.1564		APOL1	0.3551	1.9735				PRPF8	0.57417	0.21202		SUSD1	0.65846	-0.042313		ERCC5	0.69245	0.22707		LRRC37A	0.07115	3.8777
	PARP14	0.93739	-0.43503		BRD4	0.1303	0.79711		AKAP13	0.7112	-0.022972		TLR2	0.30669	-0.019674				HLA-B	0.41515	0.1109		TP53BP1	0.63274	-0.56317		DDX58	0.48322	-1.3871		MTA1	0.28224	1.5174
	IFIT1	0.11483	-0.31314		COX5A	0.54436	-0.16472		RPS21	0.28216	1.7487		BRD4	0.16582	0.66861				CHST1	0.11834	0.1704		CASP5	0.66449	-0.020624		AXIN1	0.18098	0.030123		ERICH1	0.11035	1.7703
	ERICH1	0.39024	-0.49467		NELFE	0.45604	0.62206		TLR2	0.2779	0.0245		SGOL2	0.13251	3.6326				ANKRD20A3	0.94648	-0.18488		CEACAM1	0.62208	0.17389		HMGB1	0.57083	-0.50037		LSM1	0.29671	0.034333
	CD63	0.63794	-0.48928		SP1	0.72568	-0.14271		GBP4	0.13841	-0.39527		SELPLG	0.46343	1.3731				DLG1	0.24682	0.039395		DNAJB1	0.13242	0.062991		cdk9	0.30941	0.38873		RELA	0.58126	0.47504
	CD37	0.44867	0.49642		RBM17	0.54998	0.086339		RELA	0.28906	1.6757		HIF1A	0.86005	-0.53791				APOBEC3H	0.7198	0.027476		CDKN1A	0.85447	-0.064022		CD300C	0.56068	-0.0058629		SELPLG	0.72396	0.92838
	HRC	0.42654	0.3034		GBP4	0.13841	-0.25275		TMEM173	0.45851	0.81761		CD37	0.37029	1.9597				TLR7	0.32144	-0.15726		ACP1	0.0038791	-0.040138		HAVCR2	0.71391	-0.55776		TMEM173	0.54436	0.47158
	APOBEC3D	0.23102	-0.095312		LEF1	0.77602	-0.096398		CEACAM1	0.30604	0.24141		PRKCA	0.67399	0.46451				HDAC3	0.49996	0.031444		PSG2	0.14992	1.0388		NMI	0.85739	-0.62163		DICER1	0.60801	0.25482
	PRDX4	0.80636	-0.045823		HSPA14	0.26498	1.3338		LEF1	0.8083	-0.15882		RELA	0.28589	2.4395				PSG2	0.60112	0.10107		RNF115	0.037167	-0.063694		SLAMF6	0.016376	2.5207		SAMHD1	0.23761	1.3813
	LAMP2	0.65846	0.051713		RPS21	0.30256	1.1324		SP1	0.7484	0.37396		PPP1R14D	0.28669	2.5722				RICTOR	0.89067	-0.1172		COX5A	0.46298	-0.045574		ADAR	0.10945	0.77824		BANF1	0.61942	0.68286
	TLR4	0.58909	-0.35019		POU2F2	0.17287	1.7611		NUP214	0.58985	-0.45625		AKAP13	0.5885	-0.15974				PODXL	0.075283	0.4776		HEXIM2	0.20427	-0.57335		HLA-B	0.13817	1.2496		RHOA	0.14978	1.1489
	DUSP1	0.60436	0.35446		PYHIN1	0.82828	-0.55206		C1orf127	0.62735	-0.24031		LAIR1	0.67527	0.36732				EZR	0.89682	-0.046936		ZNF350	0.65121	0.71		MDM2	0.74383	0.19414		HLA-B	0.092915	1.5166
	PAGE1	0.35789	-0.49483		POU2F1	0.46245	0.63703		LGALS3BP	0.20198	1.3519		AKAP1	0.3968	0.053106				HRC	0.76165	-0.15746		PRKAA2	0.12551	-0.081311		HMGA1	0.5786	1.3683		DDX3X	0.62043	-0.08486
	CASP5	0.76495	-0.39426		P2RX5	0.47109	0.60992		CD81	0.32461	1.3543		HSPB1	0.29098	1.8373				HGS	0.37023	0.17977		RNASE2	0.84716	0.0097855		PQBP1	0.016366	1.9923		DNAJB1	0.42971	0.32705
	RAD21	0.067922	0.089242		CPSF3	0.47211	0.63868		ZNF587	0.363	0.94732		ROCK2	0.84161	-0.40147				HEXIM1	0.43576	0.35432		NAPSA	0.73885	0.0038109		PTPRJ	0.4569	1.4073		KRTAP5-4	0.1358	1.9873
	POLQ	0.65646	0.22558		HSPA1B	0.065548	1.3937		CXCL9	0.63465	0.28887		C1orf127	0.61263	-0.21814				RNF7	0.55152	0.22552		NUP54	0.26906	0.21817		RNF7	0.56306	0.20147		IFI30	0.5156	0.54008
	XRCC5	0.44677	0.17064		HSPB1	0.25085	1.049		APOL1	0.31891	1.4254		NELFCD	0.59314	-0.55728				HDAC2	0.17086	0.030493		TNPO3	0.34697	1.343		ARHGEF1	0.23063	0.50169		KCNK3	0.5844	1.4302
	MARCO	0.63886	-0.0036282		CD164	0.72771	-0.20195		UBE2L6	0.46984	0.8402		LGALS3BP	0.21098	1.0182				PRDX4	0.909	-0.14689		GBP4	0.058366	0.16261		CD37	0.25467	0.8135		C6orf1	0.22389	2.0045
	BCL11B	0.61624	0.46474		CD37	0.2705	1.2325		P2RX5	0.45964	0.90582		HSPA1B	0.12602	2.5741				TSG101	0.72637	-0.079012		IVL	0.075283	1.1514		APOL1	0.65948	0.62208		CHST1	0.2332	1.9796
	C1orf127	0.60791	-0.19452		APOBEC3B	0.45229	0.63661		HRC	0.39796	1.1492		NELFE	0.32953	-0.34923				POU2F1	0.84099	-0.090639		APOL1	0.55152	0.76558		MARCO	0.65228	0.52429		CD63	0.42358	0.15328
	KAT5	0.92891	-0.32498		CXCL9	0.57821	0.30877		CC2D1B	0.014449	2.782		ARID1A	0.77402	0.15058				CD86	0.68384	-0.040654		ADAR	0.098548	0.59867		SERINC3	0.28446	0.58607		CLEC4A	0.62134	0.72127
	CD33	0.30029	0.36377		OAS2	0.82224	-0.087262		NUMBL	0.36949	1.2274		UBE2L6	0.33989	2.0958				COL4A2	0.4893	0.22138		ELL	0.73105	0.55587		CPSF3	0.83058	0.1439		BTN3A2	0.023478	1.1285
	COX5A	0.52954	-0.10107		RSAD2	0.82496	-0.4051		NUP155	0.39886	1.0951		CCR3	0.38674	1.8128				ENTPD1	0.54377	0.12966		HDAC3	0.25632	0.18118		C17orf66	0.61942	1.0859		RNF10	0.17954	2.461
	SIRPB1	0.24043	0.3853		HRC	0.4822	0.55818		HSPA13	0.54185	0.54034		CEACAM1	0.35628	0.045496				HSD17B6	0.70302	0.079998		LGALS3BP	0.38598	1.1535		MyD88	0.46182	0.80039		ISG15	0.60455	0.96312
	KRTAP5-4	0.86005	-0.23001		LAMP2	0.75994	0.06319		TCHHL1	0.25143	1.2842		HSPA14	0.54127	0.94015				LAMP2	0.4068	-0.059992		SUV39H1	0.6827	0.52914		FOXP3	0.021074	0.2064		GRN	0.061097	2.9125
	ADAR	0.15137	0.2378		ZNF587	0.36158	0.63266		ENTPD1	0.34448	1.3616		ZNF10	0.80752	-0.45422				WRN	0.75677	-0.011559		cdk9	0.39142	0.25926		ZNF28	0.061256	2.3288		PRAMEF16	0.17618	1.4479
	DDX5	0.55187	0.12581		BANP	0.13448	0.69735		TLR7	0.61854	0.22127		TCHHL1	0.28513	2.0039				CAV1	0.6435	-0.016184		APOBEC3A	0.35136	0.63812		CDK13	0.50341	0.43295		DUSP1	0.49784	0.33879
	DHX9	0.19842	0.028413		USP26	0.28378	1.2296		HSPA14	0.36096	1.3194		USP26	0.27821	2.5068				NELFE	0.17931	0.41743		HSPA12A	0.035369	1.0881		SIRPB1	0.23882	0.60086		ARID1A	0.79077	0.64847
	IVL	0.067644	1.055		ZC3H12A	0.22924	0.79548		ARHGEF1	0.27357	1.7154		NUP155	0.36827	1.9086				IRF7	0.36615	0.15909		XRRA1	0.82159	0.17813		SMARCA4	0.07865	2.0221		IFITM2	0.6614	0.90981
	UBE2L6	0.4161	0.17116		PSG2	0.41421	0.78411		XRRA1	0.84879	0.03534		NUP62	0.30113	2.3221				NFATC2	0.39566	-0.16132		RELA	0.49643	0.93942		CD53	0.38997	0.543		RPS21	0.67202	0.89237
	NUMBL	0.61423	0.42316		POLQ	0.70263	-0.34447		PRG3	0.35244	0.74266		DNAJC5	0.30996	2.2023				FPR1	0.79559	-0.078106		SP3	0.34106	1.0103		BRD4	0.20281	0.0089399		COA1	0.3202	1.4343
	GADD45A	0.85447	-0.10964		GRN	0.0079023	2.1091		MLLT1	0.48301	0.73603		ZNF587	0.31213	1.8713				SERPING1	0.0352	0.07565		PRPF8	0.58523	0.080932		DICER1	0.56752	1.238		TCF4	0.36143	0.31324
	HSD17B6	0.18181	0.69744		C1orf127	0.6071	-0.16141		LILRA4	0.63825	0.24028		2008-03-01	0.53752	0.93965				ST3GAL3	0.1026	0.45821		NUP214	0.30185	1.2276		LAMP2	0.35136	0.87598		LILRB4	0.068955	3.8019
	SERINC3	0.47843	-0.24753		MLLT1	0.52123	0.43296		USP26	0.29618	1.6197		HMGA1	0.064386	4.3154				YY1	0.9244	-0.098817		UBE2L6	0.37168	0.24234		DNAJB1	0.17086	0.52706		C17orf66	0.54747	1.3535
	HDAC1	0.55636	0.0061217		BTN3A2	0.32241	0.43438		DNAJB1	0.87742	-0.078874		CBX3	0.84772	-0.49515				HSPA13	0.59093	0.030313		MARCO	0.4696	0.75535		SPRR2G	0.70836	0.024424		EIF3F	0.22909	2.0127
	AXIN1	0.023478	0.3077		HLA-B	0.25293	1.2777		KPNA2	0.50095	0.031972		CD4	0.29288	0.96065				ZAP70	0.78725	0.037793		SLAMF6	0.15525	1.3876		PRKCZ	0.38146	1.59		NUP214	0.24949	1.9399
	GRN	0.033164	0.97567		KPNA2	0.43021	-0.0076485		SMARCA1	0.60176	-0.28537		POLR2A	0.74647	-0.0034905				IFITM3	0.38295	0.038245		BCL2L1	0.44278	1.031		XAB2	0.63993	0.93397		HDAC3	0.2259	1.9001
	LILRA4	0.61215	0.0046543		APOL1	0.31248	1.0463		CCDC8	0.085773	2.9749		DDX5	0.68216	0.25551				TNPO3	0.34697	0.33001		OAS1	0.69866	0.59359		BCL11B	0.27057	1.1893		CENPO	0.6338	0.005709
	IFNAR1	0.59366	0.071956		IFIT1	0.087054	-0.29853		SIRPB1	0.28375	1.3129		RAD21	0.19292	-0.24312				CNP	0.34418	-0.13397		HSPB1	0.21454	0.18882		NFKBIA	0.36467	1.6129		IFIT1	0.098776	-0.042274
	SP1	0.64553	-0.24685		MT1X	0.34314	1.0124		BANF1	0.40639	1.2334		CCNT1	0.52215	1.0196				TLR4	0.16732	0.10922		SGOL2	0.23882	1.8104		POU2F2	0.2291	1.7896		DTX3L	0.53454	1.292
	CAMP	0.90788	-0.18796		GADD45G	0.20938	-0.28614		PSG2	0.29379	1.0177		CNP	0.22835	2.9702				CHD3	0.32453	-0.072448		CTAG1A	0.17256	1.352		AKAP1	0.10442	1.6157		TSPAN7	0.50866	1.7574
	BANP	0.10072	0.53436		BANF1	0.35721	0.99098		BTN3A2	0.28183	0.42025		KPNA2	0.58408	0.5209				CC2D1A	0.55833	0.18059		FPGS	0.27959	0.26072		COL4A2	0.47098	1.5912		TSPO	0.087938	3.3463
	MTOR	0.27044	0.52127		SIRPB1	0.24637	0.70708		HSPA12A	0.11756	0.95149		C17orf66	0.43142	1.5411				cdk9	0.52433	0.094337		LRRC37A	0.044975	1.9662		SERINC5	0.81651	0.17108		PTPRJ	0.23223	2.0024
	C1orf162	0.091962	0.91907		CIITA	0.052286	2.2072		SUMO1	0.018223	1.0126		MTOR	0.56925	0.65124				NFKBIA	0.27519	0.088331		TMEM173	0.51456	0.064409		RBPJ	0.60791	0.18644		PPP1R14D	0.5993	1.0738
	HSPA1A	0.048949	1.1558		SP110	0.26726	1.2488		BANP	0.11346	1.2283		HSPA13	0.72746	-0.0028805				SP100	0.94227	-0.11216		ZNF587	0.35913	0.6814		DTX3L	0.5232	0.45675		PRKCZ	0.24478	1.8004
	OAS1	0.36425	-0.077822		MAP3K5	0.58884	0.25224		CPSF3	0.53989	0.55445		ZNF350	0.074131	4.0089				SUSD1	0.73496	-0.14437		MyD88	0.58866	0.65548		MYC	0.026151	0.78572		TLR4	0.52086	0.59366
	CD72	0.028008	0.7736		MTOR	0.45414	0.59835		IVL	0.074667	3.174		GZMH	0.66066	0.29938				TAP1	0.29867	0.092673		CD9	0.46426	0.88211		CCNT1	0.74933	0.27381		HSPA14	0.56901	1.3478
	USP26	0.23462	0.59774		CCDC8	0.06523	2.3033		HSPB1	0.25984	1.2099		XRRA1	0.82909	0.095006				MST1R	0.13242	-0.041418		NUMBL	0.5208	0.23986		FCGR3A	0.3746	1.4964		RNF115	0.012969	-0.06567
	RSAD2	0.88606	-0.31946		TMEM173	0.46466	0.57948		CD33	0.43869	0.35418		EIF3L	0.80405	0.56991				CD9	0.2339	0.07651		HLA-B	0.32597	1.0951		IVL	0.064415	2.445		SLAMF6	0.12944	2.7638
	BCL2	0.19056	0.63456		HDAC1	0.70109	-0.023314		GZMH	0.68375	0.28703		CDK13	0.15864	0.014272				BTG2	0.5841	-0.090258		TCHHL1	0.51335	0.95024		HDAC3	0.35281	0.98952		TRIM28	0.38794	0.56979
	HSPA14	0.68088	0.23042		UBE2L6	0.4927	0.55099		HDAC1	0.70571	-0.24215		OAS1	0.51768	-0.085395				CD4	0.35558	0.041217		CD4	0.31234	0.01992		PRDX2	0.20588	0.32362		TSLP	0.088733	3.4646
	HSPA13	0.57829	0.40617		DUSP1	0.32917	1.0035		SUPT6H	0.67538	-0.37883		PRDX1	0.5378	-0.61675				FCRL5	0.48205	-0.11335		TLR9	0.11834	0.90122		PRPF8	0.37882	0.56815		APOBEC3D	0.025515	5.4401
	APOBEC3F	0.64455	0.073172		HSPA13	0.69803	0.15848		CDK13	0.40083	-0.30244		HSPA12A	0.087054	1.2349				GZMA	0.46182	-0.061471		RBPJ	0.38997	0.50507		HEXIM2	0.4288	-0.71037		CHD1	0.30701	0.79622
	MLLT1	0.31566	0.32698		PRDX4	0.69886	-0.46305		POU2F1	0.47094	0.78446		APOBEC3F	0.45952	1.3765				FAM208A	0.78932	-0.099067		PRKCZ	0.32453	0.90485		BTN3A2	0.012561	1.5695		UBE2L6	0.42456	1.5339
	ZNF429	0.36107	-0.17845		CBX3	0.85167	-0.33437		ZC3H12A	0.24729	0.72769		SERPING1	0.28707	1.3162				CD164	0.61115	0.1478		HMGB1	0.31524	0.024511		TLR8	0.2971	1.0568		SP140	0.19646	1.9217
	ARID1A	0.67889	0.030956		PRG3	0.47922	0.58311		AKAP1	0.33871	-0.10534		IFITM2	0.33705	0.060484				C1orf162	0.41221	0.21747		RAD21	0.16732	0.47768		RAD21	0.1862	0.048766		P2RX5	0.098826	3.3443
	APOL6	0.47156	-0.22447		ARHGEF1	0.23418	1.3696		GADD45G	0.23448	-0.56763		XAB2	0.19634	3.1519				FOXP3	0.00095861	0.053897		PRAMEF2	0.45332	0.12055		LILRB2	0.38295	0.66102		DNAJA1	0.68682	0.86594
	FOXO1	0.43819	-0.12409		IVL	0.096303	2.2159		CD9	0.61653	0.34238		TSPO	0.38065	1.7766				LEF1	0.36741	-0.035987		CDKN2A	0.29556	0.14066		IRF7	0.28921	0.44729		APOL4	0.66449	1.2806
	GADD45G	0.17055	0.068212		CEACAM1	0.27547	-0.39493		HLA-B	0.21738	2.0743		FCGR3A	0.52994	-0.39651				TRIM21	0.87082	-0.015477		NFKBIA	0.32742	0.4782		SLC26A3	0.39846	0.69444		MEFV	0.04267	1.0501
	2008-03-01	0.70836	-0.29396		POLR2A	0.71851	-0.16661		RNF115	0.096263	-0.11948		ENTPD1	0.47144	1.3257				AKAP1	0.69687	-0.13112		ARHGEF1	0.26437	0.46885		FCRL3	0.70389	0.66574		NKG7	0.32745	1.0877
	ANKRD36	0.15152	0.75556		IFITM2	0.5795	0.40768		MTOR	0.45114	0.90341		BANF1	0.35232	2.1077				GZMH	0.18769	-0.090204		CD37	0.56981	0.090894		DDX5	0.2088	0.85834		CDK13	0.58022	0.22499
	PRPF8	0.19323	0.18149		NUP62	0.32551	0.99223		DDX5	0.59595	0.50453		GRN	0.0079023	4.1262				RBPJ	0.65846	-0.050014		NFATC1	0.23217	0.63606		TRIM22	0.73417	0.34468		GADD45G	0.20143	0.21936
	HLA-C	0.54038	0.36956		NKG7	0.20055	1.1461		OAS1	0.46862	0.15501		PRAMEF16	0.012969	3.954				POLR2A	0.11994	-0.041282		PRDX1	0.66637	0.31043		NEIL3	0.65292	-0.090979		LAIR1	0.14598	2.9416
	PCED1B	0.012969	-0.19153		AKAP1	0.33432	0.25096		NELFCD	0.62221	-0.30809		NKG7	0.19939	1.2633				NUP155	0.56752	0.058341		CPSF3	0.76422	0.23083		HIF1A	0.59886	0.60865		RARRES3	0.23385	0.60617
	RNF115	0.059766	0.045072		DHX9	0.21161	0.10536		CTAG1A	0.020925	3.6312		POU2F1	0.44315	1.5312				MATR3	0.79428	0.021586		BANF1	0.24196	1.454		CDKN2A	0.34106	0.036717		HSPA13	0.57612	0.21672
	CC2D1A	0.32523	0.35638		CDK13	0.38361	-0.0030908		SLC26A3	0.22708	2.1265		CC2D1B	0.014985	3.4134				PCED1B	0.010594	0.069729		BTN3A2	0.01878	0.41734		SIGLEC10	0.30344	2.2621		SIRPB1	0.15471	0.080953
	PRAMEF16	0.051203	0.75597		TLR7	0.6014	0.13536		DUSP1	0.35223	1.2249		HSPA1A	0.10317	4.0327				PRKCE	0.68485	-0.10367		SSX7	0.72799	0.1056		BANF1	0.4068	1.0304		HSP90AA1	0.47761	0.23764
	MT1X	0.26631	0.55066		LILRA5	0.73545	0.46337		NUP62	0.40091	1.1869		ZNF417	0.62343	-0.20957				TRIM5	0.92772	-0.092313		SIRPB1	0.17737	0.032621		DNAJC5	0.49389	1.5732		DLG1	0.35116	0.43725
	SUPT6H	0.7817	0.22792		HSD17B6	0.21566	1.5114		LAIR1	0.47512	0.76002		CD9	0.54505	-0.10651				MX2	0.47687	0.22213		CCR3	0.5232	0.62784		C1orf162	0.46577	1.2319		UBASH3A	0.097525	3.5993
	ZNF10	0.84276	0.00075442		E2F1	0.22432	1.4072		FCGR3A	0.46366	-0.29625		ANKRD36	0.18616	3.2844				TFCP2	0.51213	-0.11944		NUP155	0.62692	0.39702		CD82	0.14335	0.72827		ZNF28	0.066462	3.5158
	LILRA5	0.80965	0.057735		NDUFB2	0.27148	0.67566		BCL11B	0.45499	0.93861		PRPF8	0.47189	-0.61319				CD63	0.30344	0.24116		PML	0.5108	0.54506		CCR3	0.44691	0.4475		SIGLEC9	0.28569	1.653
	BANF1	0.44455	0.32095		SLC26A3	0.27561	1.2568		TFAP4	0.29781	1.2817		RNF115	0.082495	-0.42512				MCM2	0.64737	0.14294		APOL4	0.36467	0.49189		MLST8	0.57309	0.087997		SUMO1	0.10762	1.8535
	HSP90AA1	0.46238	-0.16659		C1orf162	0.17832	1.7712		IFITM2	0.52193	0.56184		PRDX2	0.20717	1.5323				NUP62	0.59205	0.15163		SP140	0.47354	0.38175		MLLT1	0.50957	0.26839		TLR7	0.48465	0.066646
	CD9	0.70935	0.15306		DDX5	0.54611	0.50527		PRDX2	0.18096	1.0912		PODXL	0.067326	4.3121				UBA7	0.18919	0.22428		HRC	0.7407	0.21354		MTOR	0.46054	0.24572		ZNF10	0.86361	0.13082
	PRDX2	0.336	-0.056206		BCL11B	0.46662	0.60763		MEFV	0.087054	1.2945		DUSP1	0.43717	1.484				TLR8	0.51571	0.03635		ZAP70	0.69066	0.070852		ST3GAL3	0.11944	1.5488		HSPA1B	0.20427	2.1084
	SERPING1	0.31174	0.33091		HEXIM2	0.39989	0.63562		APOBEC3F	0.68037	0.30755		IFITM1	0.5129	1.0598				USP26	0.45944	0.27853		ERICH1	0.15687	0.23379		CBX3	0.72556	0.37528		C1orf162	0.15387	2.6221
	E2F1	0.41721	0.36751		TFAP4	0.27968	0.56615		APOL4	0.41788	1.1196		HLA-B	0.30461	2.2092				CDK13	0.22748	0.12161		C1orf162	0.41664	0.66071		NFATC2	0.15382	0.41003		HDAC1	0.86665	-0.061589
	CAV1	0.25926	0.23936		CD9	0.64816	0.42465		ARID1A	0.71456	0.31892		CAV1	0.31481	0.74325				CPSF3	0.56185	-0.078527		ST3GAL3	0.2339	1.9101		POU2F1	0.60436	0.079481		CD81	0.11799	3.3023
	AKAP1	0.29289	0.43457		PRPF8	0.28998	0.35796		PRAMEF16	0.061137	2.2814		E2F1	0.35051	1.9875				TMEM126B	0.88189	-0.071604		UBA7	0.10052	0.94905		PRAMEF2	0.24358	1.3939		SIGLEC10	0.18321	2.5953
	DNAJC5	0.19029	0.66315		APOBEC3F	0.66788	0.28381		MTA1	0.55533	0.52003		IVL	0.068319	4.3823				PRKCZ	0.1862	0.11032		UBASH3A	0.18769	1.5881		GRN	0.022634	0.77253		CCNT1	0.86832	-0.11982
	NKG7	0.14898	0.45353		RAD21	0.12165	0.024779		BCL2	0.31448	1.4463		ICAM2	0.015174	3.3937				APOBEC3B	0.82638	-0.067862		AP1G2	0.70213	0.32546		ZNF10	0.5208	0.46283		MLLT1	0.5507	0.79535
	CCNT1	0.13489	-0.023264		DNAJC5	0.28739	1.1344		TRIM5	0.70233	-0.25361		TMEM173	0.27776	2.1024				PRKCA	0.79143	-0.081754		SIGLEC10	0.42077	0.59003		CD9	0.20756	1.3865		IFITM3	0.36245	0.80861
	PODXL	0.11697	0.85376		CD33	0.38914	0.49403		SP110	0.25321	1.8536		BCL11B	0.26486	2.5994				PRDX1	0.83625	0.02789		AXIN1	0.11482	0.72345		CD4	0.30635	0.16086		CTAG1A	0.0079023	2.7681
	PQBP1	0.41211	-0.05761		HMGA1	0.027104	2.5732		NFKBIA	0.16582	0.79564		CTAG1A	0.016416	5.2963				CHD1	0.30806	-0.042794		UBP1	0.3002	0.5469		CLEC12A	0.31085	1.7822		SPRR2G	0.092498	3.5737
	CCDC8	0.1879	0.7094		SUPT6H	0.81025	0.15027		DNAJC5	0.26823	1.7822		PSG2	0.29686	-0.22923				NMI	0.30185	0.018313		PTPRJ	0.41943	0.65773		TFAP4	0.41943	1.6372		RBM5	0.39513	0.86404
	SP110	0.64085	0.19479		CD72	0.018223	1.9091		POLR2A	0.73479	-0.48781		SP110	0.32572	2.142				NUP214	0.50229	0.21429		CLEC12A	0.18098	1.8328		LAIR2	0.30184	1.1149		STAB1	0.22614	0.027374
	ARHGEF1	0.19985	0.63014		NFKBIA	0.16471	0.099822		SERPING1	0.27609	0.92629		SLU7	0.87791	-0.41625				SP3	0.57215	0.19727		KCNK3	0.26289	1.7318		UBE2L6	0.44427	0.22327		PQBP1	0.063819	3.7112
	MEFV	0.047379	0.37307		ADAR	0.20712	0.69883		RANBP17	0.61198	0.31667		KCNK3	0.16232	3.4293				COX5A	0.87347	-0.009059		PODXL	0.38295	1.2864		C6orf1	0.40125	1.1339		SUPT5H	0.11198	3.0488
	DNAJB1	0.61846	-0.021568		cdk9	0.2406	1.3456		CAMP	0.82027	0.16689		CD300C	0.4056	1.8522				BANP	0.088693	0.16008		RBM10	0.69152	0.091475		KPNA2	0.15219	0.13822		CEACAM1	0.17872	2.2212
	MT1H	0.015194	1.3065		ZAP70	0.58543	0.020834		SLU7	0.86665	-0.026413		CHST1	0.44092	-0.041231				HDAC1	0.23714	0.018796		PRKCA	0.73569	0.11988		GADD45A	0.80063	0.18364		CTR9	0.042472	4.4941
	CEACAM1	0.21576	0.60548		CXorf27	0.29006	1.1521		TSPO	0.33216	1.4994		SLC26A3	0.28907	2.4314				TAGLN2	0.086955	0.27389		C17orf66	0.45944	1.2053		ZNF587	0.22602	1.7313		ATP1B3	0.66254	1.0132
	CBX3	0.8881	-0.087095		RARRES3	0.069939	-0.016782		ERCC5	0.75398	-0.20424		APOL6	0.64478	-0.13591				APOL3	0.77662	0.058237		GADD45A	0.63993	0.19695		TAGLN2	0.041588	0.0099217		NAPSA	0.56286	0.43962
	ZAP70	0.57936	0.022925		PRAMEF16	0.074131	1.6139		ZAP70	0.61912	0.19044		HSD17B6	0.20198	3.1634				PHF11	0.71026	0.02361		RANBP17	0.50341	0.090956		NUP85	0.36189	0.013515		LILRA3	0.54922	0.81041
	TLR7	0.54383	0.052895		GZMH	0.5132	0.46345		CHST1	0.39196	0.13589		MCM2	0.47955	1.2631				LILRB2	0.29079	0.12298		HSD17B6	0.65024	0.0078548		TAPBP	0.64179	0.9375		SMARCA1	0.76986	0.29632
	APOBEC3H	0.62208	0.11984		RNF115	0.096263	0.26688		NKG7	0.21744	1.6706		SMARCA1	0.62823	0.02408				SP110	0.64085	-0.047072		FCGR3A	0.16063	1.4524		ZBP1	0.18919	2.0728		MECP2	0.13892	2.8939
	UBA7	0.15398	0.77216		SERPING1	0.23782	0.72384		PRPF8	0.31014	0.20359		SIGLEC9	0.11982	3.7817				CCNT1	0.2291	0.20714		ISG15	0.63794	0.62718		SP110	0.78585	0.15182		IPO7	0.40475	0.806
	NFATC2	0.16512	0.056628		SIGLEC9	0.12381	2.0073		FOXO1	0.49132	-0.28921		LILRA5	0.80222	0.036799				SGOL2	0.28921	0.36752		SERPING1	0.016892	0.18546		LRRC37A	0.080508	2.1385		LILRA6	0.39318	0.88504
	CTAG1A	0.01417	1.2695		BCL2	0.25475	1.2879		LILRA5	0.73298	0.38262		BCL2	0.35144	2.0088				SSX7	0.79281	0.045061		DICER1	0.54714	0.72898		DROSHA	0.5956	0.2762		ZAP70	0.39922	0.43938
	CDK13	0.32109	-0.16389		PHF11	0.48952	0.55973		CCNT1	0.62287	-0.32928		TRIM5	0.41308	1.6961				CD151	0.20281	0.068776		NUP62	0.65532	0.5656		HRC	0.60547	0.36023		DDX5	0.21813	2.2117
	ELL	0.10444	0.8728		XRCC5	0.77737	-0.33538		HEXIM2	0.41424	1.0379		PRG3	0.32584	1.9644				IPO7	0.59999	0.12079		KPNA4	0.33487	0.67014		EZR	0.31834	0.99588		COL4A2	0.2301	2.0928
	RANBP17	0.31085	-0.13544		CC2D1A	0.20411	1.7432		CBX3	0.86057	-0.20373		LIF	0.26118	1.1507				TIMD4	0.59682	-0.05197		CD72	0.031604	1.6447		APOBEC3F	0.4696	0.28065		CASP10	0.16853	0.70078
	MAP3K5	0.5459	0.005329		HIF1A	0.87926	-0.1723		CD72	0.023478	2.4644		CAMP	0.31466	2.2666				UBE2L6	0.19103	-0.037873		TNRC6A	0.44172	0.40344		KCNK3	0.45332	1.6452		HMGA1	0.16838	2.6389
	PRKCA	0.65024	0.21525		ARID1A	0.76236	0.40416		NDUFB2	0.37045	1.2874		PML	0.42192	0.51641				ZNF350	0.65325	0.072348		IFITM3	0.19916	0.44625		ZAP70	0.53414	0.0014569		HSPA12A	0.11296	2.2292
	NFKBIA	0.10932	0.076201		IFITM1	0.45439	-0.021768		ADAR	0.23011	1.2586		TRIM32	0.30475	1.1972				NELFA	0.27057	0.16792		MTOR	0.55833	0.18952		ATP1B3	0.33641	1.143		LAMP2	0.47472	0.090438
	ERCC5	0.79494	0.027766		MT1H	0.037882	2.168		HSP90AA1	0.62479	0.22888		ADAR	0.24902	1.8598				NUMBL	0.71299	0.013913		MT1X	0.10606	0.76411		ERICH1	0.059369	2.2755		CD53	0.25333	1.7941
	ZNF417	0.49414	0.077522		LAIR1	0.46563	0.56277		MT1X	0.3619	1.3233		ZAP70	0.61895	0.053628				NUP54	0.45566	0.16169		C6orf1	0.55497	0.89138		FPGS	0.86361	0.031981		PHF11	0.75143	0.81659
	HIF1A	0.88271	-0.11031		CCNT1	0.52063	-0.10373		SIGLEC9	0.12794	2.7236		FCRL5	0.55458	0.77382				MT1X	0.1927	0.34612		POU2F2	0.22269	0.95978		RBM10	0.49996	0.83261		HEXIM2	0.2571	1.2979
	GZMH	0.37855	0.2417		CTAG1A	0.013753	2.8136		MCM2	0.46375	0.9116		CD33	0.50864	-0.14281				CD72	0.004495	0.21602		XRCC5	0.15367	0.40541		DLG1	0.36868	0.027846		XAB2	0.5792	0.9642
	STAB1	0.46563	-0.065464		PRDX2	0.19115	0.7266		FCRL5	0.48397	0.70496		MEFV	0.1303	1.8808				E2F1	0.68583	-0.016072		MTA2	0.47561	0.57132		TRIM28	0.4138	0.31589		MCM2	0.64737	1.0674
	SGOL2	0.081084	0.91036		PML	0.34253	0.62852		RAD21	0.15864	-0.011401		KPNA4	0.25389	1.5698				BANF1	0.38865	0.28143		NKG7	0.36189	0.26097		TLR9	0.091286	0.86143		IRF7	0.16047	0.71039
	APOL4	0.56892	0.4482		ERCC5	0.71036	0.024994		PML	0.40249	0.62496		TRAF6	0.13841	1.4522				MTOR	0.45445	0.089093		PRKCE	0.50229	0.5874		HSD17B6	0.66041	0.73231		ZNF587	0.16196	3.202
	TRIM5	0.74686	-0.056223		SLU7	0.74327	-0.10184		E2F1	0.26359	1.7542		UBASH3A	0.24654	2.6772				SLC26A3	0.50341	0.24269		NELFE	0.51941	0.86876		CXorf27	0.22269	2.4972		TNPO3	0.69687	0.43265
	NELFE	0.36728	0.21536		MEFV	0.078273	0.89399		HSD17B6	0.20622	2.2255		SPRR2G	0.58332	0.56297				HSPA2	0.050538	0.23058		TSPO	0.28756	0.86748		UBASH3A	0.33955	1.954		TOP1	0.7198	0.57354
	LAIR1	0.6338	0.25514		RHOA	0.7069	0.142		RARRES3	0.065548	-0.066592		RHOA	0.725	0.57417				HLA-A	0.025882	0.056216		CD53	0.26731	0.61407		APOBEC3C	0.037942	1.4842		ERCC5	0.66637	1.0111
	HEXIM2	0.29587	0.028206		RANBP17	0.5722	0.20066		ELL	0.14272	2.5991		NFKBIA	0.20323	0.74719				SUV39H1	0.17256	0.40391		STAB1	0.069303	0.072381		APOBEC3B	0.41064	0.77108		GZMA	0.090362	0.80369
	SPRR2G	0.76013	0.083277		MARCO	0.68185	0.15858		ZNF417	0.57026	0.085856		SP3	0.018223	4.4232				CENPO	0.53061	-0.022265		USP26	0.48821	1.0655		SIGLEC7	0.6827	0.96563		TLR9	0.30921	0.55076
	UBASH3A	0.26113	0.50789		CAV1	0.30271	0.77241		KPNA4	0.23373	1.1499		MARCO	0.58217	0.58065				TAPBP	0.42492	0.26063		ABCA1	0.71121	0.43617		SUB1	0.37735	0.43242		HSD17B6	0.59619	1.1212
	HspBP1	0.14617	0.40662		ELL	0.11278	2.0427		MARCO	0.71581	0.19204		BANP	0.11346	1.528				TSPO	0.55602	0.060752		SP110	0.77864	0.40781		ISG15	0.62787	0.82124		DNAJC5	0.20509	2.277
	SLU7	0.82345	0.004726		ZNF10	0.82944	0.056784		PRDX1	0.4094	1.1782		FPGS	0.22465	2.9583				CD33	0.46577	0.057949		HEXIM1	0.36334	1.2813		CDKN1A	0.76562	0.38565		BCL11B	0.36662	1.4874
	CHST1	0.23572	0.015822		TAGLN2	0.086597	2.2584		PODXL	0.084988	2.989		LILRA3	0.22647	2.1074				APOBEC3A	0.020409	0.050113		HSPA1A	0.12706	1.2723		LILRA3	0.5065	0.78576		TRIM11	0.32861	0.67151
	ZBP1	0.29912	0.29999		FOXO1	0.52759	-0.080994		LILRA3	0.22728	1.5598		ERCC5	0.52715	0.94403				AXIN1	0.26437	0.1538		GRN	0.030015	1.0696		CTR9	0.12452	2.3792		MTOR	0.49374	0.65819
	PRG3	0.36322	0.029931		TSPO	0.33219	1.073		PHF11	0.43108	1.0493		SIRPB1	0.37116	1.9287				NDUFS5	0.098548	0.086369		CHST1	0.42617	0.2467		CASP10	0.51456	1.1762		GBP5	0.63794	1.0043
	PHF11	0.75365	0.20882		MCM2	0.49152	0.58426		DHX9	0.19954	0.67254		RANBP17	0.61504	0.35906				NKG7	0.418	0.11243		RHOA	0.073495	0.61462		STAB1	0.046624	0.2183		CXorf27	0.27353	1.5886
	TLR9	0.23352	0.31808		CHST1	0.36404	0.55303		HLA-C	0.26426	1.8916		FOXO1	0.55389	0.19373				NDUFB2	0.27365	0.17183		CD164	0.7935	0.056002		NAPSA	0.32144	0.98606		FOXP3	0.071985	0.16522
	TFAP4	0.22059	0.37777		HLA-C	0.28829	1.249		TAGLN2	0.11771	2.8813		MLLT1	0.46457	1.3327				PRKAA2	0.52193	0.0070836		LILRB4	0.19596	1.6115		TOP1	0.48694	0.6518		PRDX1	0.28447	1.6814
	MTA2	0.24636	0.58941		APOL4	0.34403	1.0058		CD300C	0.39129	1.3484		ELL	0.14379	3.6068				MKI67	0.17737	0.0023471		HMGA1	0.49041	1.0869		CXCL9	0.54377	0.55689		POLR2A	0.78585	0.65504
	cdk9	0.22131	0.58206		HSP90AA1	0.57277	0.078552		CC2D1A	0.2592	2.011		TPRX1	0.29878	2.3388				OAS1	0.73258	0.057747		SIGLEC7	0.50709	0.38267		NELFCD	0.73805	0.51259		NUMBL	0.23674	2.1873
	KCNK3	0.12757	0.81338		KPNA4	0.19727	1.1263		IFITM1	0.55237	0.021603		MX2	0.44612	1.4109				XRCC5	0.58748	0.12449		DEFB1	0.43999	0.063002		TRAF6	0.55152	1.1071		PODXL	0.52594	1.2946
	PRDX1	0.55201	0.1871		CD300C	0.425	0.7305		ZNF10	0.81062	0.097452		IFITM3	0.46864	1.2998				GCSAML	0.32742	0.099587		TAGLN2	0.086955	0.58363		MTA2	0.65757	0.20208		TPRX1	0.22881	1.7202
	MyD88	0.26731	0.49457		ZNF417	0.55368	0.22659		MLST8	0.24372	1.8728		TRIM11	0.3508	1.3978				LGALS3BP	0.26731	0.42322		MX2	0.59458	0.063819		PTPRC	0.14833	1.2126		SUN2	0.51071	1.2295
	CD300C	0.40709	0.31533		AXIN1	0.023478	0.27481		TRIM32	0.41769	0.92045		APOL4	0.38778	1.8171				TLR9	0.14132	0.19896		SELPLG	0.78659	0.13585		LILRA1	0.31687	1.0032		ABCA1	0.78797	0.43038
	NUP62	0.70669	0.23533		FCRL5	0.42676	0.66235		CAV1	0.2878	1.0109		RARRES3	0.10062	1.5978				LIF	0.43848	0.063514		AKAP1	0.1026	0.84509		MX2	0.64085	0.69811		CD151	0.37177	0.8081
	TSLP	0.42133	0.20074		PODXL	0.072482	2.2597		RHOA	0.77048	0.29462		HEXIM2	0.26325	1.6467				MECP2	0.73348	0.051153		TSPAN7	0.20756	1.3798		TCHHL1	0.49761	0.26842		IVL	0.060899	3.8978
	CD151	0.39245	0.13589		MLST8	0.21918	1.4439		C17orf47	0.52034	0.52153		HSP90AA1	0.48249	1.1846				IRF3	0.016257	0.10185		APOBEC3B	0.67681	0.16134		TMEM173	0.56185	0.72118		KPNA4	0.36912	1.7197
	KPNA4	0.45824	0.45212		ABCA1	0.67809	0.39464		IFITM3	0.47811	0.83222		UBA7	0.28041	2.4748				PTPRC	0.044935	0.039225		FOXP3	0.020915	0.78017		CC2D1A	0.31375	0.29951		SIGLEC7	0.77061	0.69627
	TAGLN2	0.13316	0.87055		C17orf47	0.52375	0.25357		CD151	0.36668	1.2949		ABCA1	0.54325	0.88126				UBASH3A	0.49041	0.31303		TLR8	0.38016	0.14584		HSPA2	0.71821	0.054839		USP26	0.49994	1.0114
	IFITM3	0.61319	0.16828		MTA1	0.54846	0.51173		FPGS	0.33476	1.3912		SUSD1	0.33639	2.0473				BTN3A2	0.25632	0.078996		HLA-A	0.09666	0.70545		SAMHD1	0.27825	0.62377		TAPBP	0.22698	2.0286
	RARRES3	0.073703	0.18126		PRDX1	0.32713	1.0704		ST3GAL3	0.062756	3.1966		GZMA	0.13448	0.68882				APOL1	0.31834	0.33557		IRF7	0.42208	0.74706		ABCA1	0.64553	0.81784		CC2D1A	0.53692	1.6549
	FCRL5	0.78242	0.13325		APOBEC3H	0.4676	0.58798		MX2	0.42899	0.9643		NDUFB2	0.23203	2.913				DDX5	0.47988	0.17674		HSPA2	0.31834	0.81526		ICAM2	0.36042	1.4013		CD82	0.33052	0.34839
	TRIM11	0.21574	0.60255		IFITM3	0.45924	0.64557		KCNK3	0.14379	2.5674		LRRC37A	0.020667	3.6179				LILRA3	0.25535	0.27925		POLR2A	0.43576	0.063446		GZMA	0.18441	0.39655		PRDX2	0.25006	1.5448
	POLR2A	0.82087	0.1329		MTA2	0.31436	0.82892		LIF	0.32703	0.50235		ZBP1	0.19533	3.3155				PSEN2	0.061813	0.40406		MT1H	0.17086	1.4621		UBA7	0.18263	0.30592		BIRC2	0.72152	0.95986
	SIGLEC9	0.11958	0.84802		MX2	0.37422	0.81067		NFATC2	0.22389	1.4018		IKBKE	0.07718	4.2147				SIGLEC7	0.37168	0.28824		CD151	0.16219	0.35778		MECP2	0.40927	0.87583		E2F1	0.16335	2.0206
	C17orf47	0.46974	0.23749		TSLP	0.36711	0.92541		GZMA	0.26415	0.43066		LILRB2	0.20476	1.8339				IFI44	0.48694	0.23664		PRAMEF16	0.090809	0.37955		DEFB1	0.50851	0.10017		ZNF417	0.60256	0.93084
	MX2	0.40398	0.35014		FPGS	0.37313	0.87294		C1orf162	0.19364	2.3539		P2RX5	0.20393	1.1413				C6orf1	0.48086	0.2428		C17orf47	0.57215	0.75101		CD164	0.72315	0.3478		MT1X	0.047379	1.1447
	IFITM1	0.3726	0.21266		GZMA	0.48972	0.25943		ABCA1	0.48812	0.76185		TFAP4	0.19656	2.3016				NELFCD	0.4795	0.067826		IKBKE	0.21086	0.7289		C17orf47	0.65532	1.0813		C1orf127	0.70669	0.47898
	GZMA	0.56585	0.17391		NFATC2	0.20284	0.82416		cdk9	0.2758	1.7053		C17orf47	0.19499	1.0511				ACP1	0.35136	0.039479		E2F1	0.57417	0.59066		NKG7	0.23217	0.77883		APOL1	0.71204	0.92083
	FOXP3	0.0027367	0.1598		UBASH3A	0.2802	1.1426		SPRR2G	0.513	0.6122		PHF11	0.19232	1.0318				ARHGEF1	0.54714	0.17049		DNAJC5	0.54022	1.0291		IKBKE	0.43164	0.76993		PRAMEF2	0.52191	0.49538
	MLST8	0.44779	0.48133		HspBP1	0.18864	0.79731		KRTAP19-2	0.023548	2.5439		CTR9	0.1515	3.5418				RARRES3	0.10438	0.14663		IFI30	0.26129	0.24325		E2F1	0.13487	0.32115		CD37	0.36877	0.58989
	PTPRJ	0.17813	0.69627		CD151	0.37854	0.8886		TLR9	0.19069	1.3426		NUMBL	0.18513	1.7508				PQBP1	0.16219	0.37038		RAD18	0.052574	0.66363		RPS21	0.66924	0.37009		TRIM37	0.18127	0.56738
	HMGA1	0.033541	1.1395		SPRR2G	0.48544	0.54353		HMGA1	0.025515	3.4799		TAGLN2	0.12698	3.7804				RPL12	0.56981	0.13757		CC2D1B	0.0055083	1.5737		CHD1	0.093303	1.0565		APOBEC3B	0.36452	0.52607
	MCM2	0.71821	0.13741		LIF	0.35819	0.57511		UBA7	0.18273	2.3475		PSEN2	0.17353	3.3711				HERC6	0.70575	0.098028		IFNAR1	0.34418	0.97568		MT1H	0.13993	2.9		ARHGEF1	0.4611	1.0026
	ABCA1	0.55101	0.24542		FOXP3	0.012969	0.3254		TSLP	0.1789	2.1356		CXorf27	0.18108	1.8511				GRN	0.0028162	0.37772		NDUFS5	0.20913	0.19849		PRDX1	0.57526	1.1154		ZBP1	0.085117	3.4167
	LILRB2	0.19128	0.68417		KCNK3	0.13961	1.9169		TLR8	0.17507	1.2505		HLA-A	0.1796	2.6714				CASP10	0.53288	0.17698		CAV1	0.47098	1.118		IFNAR1	0.66534	0.55527		LEF1	0.72221	0.60486
	FPGS	0.24984	0.35909		ST3GAL3	0.034604	2.5766		C2orf16	0.028008	-1.5078		MT1X	0.17745	1.981				RBM5	0.61423	0.075039		MECP2	0.72221	0.55324		IFI30	0.62043	0.31605		PSG2	0.41556	0.90482
	LIF	0.32227	0.45196		TLR8	0.40539	0.77786		APOBEC3H	0.16964	0.87959		CC2D1A	0.17658	1.6923				PML	0.38016	0.13516		MLLT1	0.29079	0.22936		IFITM1	0.51213	0.56977		OAS1	0.28688	1.5758
	BCL2L1	0.053647	1.0791		TRIM32	0.35807	0.93764		IKBKE	0.081164	2.9495		TAP1	0.17441	2.5248				HspBP1	0.17411	0.19858		RARRES3	0.33955	0.21607		APOL4	0.66254	0.42587		MyD88	0.36554	0.6265
	RHOA	0.75006	0.26706		ZBP1	0.23347	0.48179		UBASH3A	0.15842	1.6319		DHX9	0.17386	1.1605				CC2D1B	0.30941	0.1427		IRF3	0.042869	0.46277		SIGLEC9	0.20093	1.1617		CAV1	0.46447	0.69359
	NDUFB2	0.27853	0.42518		LILRA3	0.1253	1.3186		ZBP1	0.15767	1.053		MT1H	0.065548	4.2952				GADD45B	0.56422	0.20737		CD33	0.50459	0.66761		BIRC2	0.22748	0.47421		CD4	0.44938	1.1829
	LRRC37A	0.11019	0.86333		NELFA	0.047309	2.4279		LILRB4	0.060591	3.2468		APOBEC3H	0.16673	2.2733				IFITM1	0.15687	0.27159		MCM2	0.21266	0.46622		CCDC8	0.68682	0.3667		C17orf47	0.63599	1.5653
	TSPO	0.58796	0.36678		LILRB2	0.15629	1.1004		TAP1	0.15285	1.3171		HLA-C	0.16338	2.5798				KRTAP19-2	0.37882	0.34257		ZBP1	0.14132	0.49722		HSPA1B	0.1176	1.8151		KPNA2	0.25472	1.0198
	TLR8	0.34297	0.29642		ANKRD36	0.15559	1.685		ANKRD36	0.14781	2.2957		MLST8	0.16278	2.0096				MyD88	0.66041	0.10563		MLST8	0.61115	0.39847		USP26	0.58639	0.47956		HLA-C	0.43279	1.4097
	GGH	0.13076	0.88063		TLR9	0.15405	0.57611		CXorf27	0.14588	1.3336		TSLP	0.16092	2.6378				CXCL9	0.26906	0.2956		TAPBP	0.51799	1.0957		PSG2	0.17572	0.96028		IFITM1	0.51359	0.68709
	NELFA	0.059568	1.0318		LILRB4	0.049733	2.4758		MyD88	0.14463	1.7834		ST3GAL3	0.097167	3.9973				IKBKE	0.24851	0.15476		IFITM1	0.30806	1.0282		CD33	0.43309	0.40244		ZNF350	0.53792	1.3075
	PML	0.28866	0.35799		PTPRJ	0.14169	1.9366		HspBP1	0.14025	1.1776		IRF7	0.15842	2.4068				DNAJC5	0.3002	0.37758		GZMA	0.55704	0.29453		RARRES3	0.34968	0.50126		SERINC3	0.18924	2.3411
	LILRA3	0.094614	0.64108		MyD88	0.13891	1.0385		LILRB2	0.13945	1.3541		AXIN1	0.023478	0.022068				SUN2	0.63482	0.18591		LILRA3	0.4572	0.86776		HspBP1	0.21641	0.71806		GGH	0.48685	0.95037
	CASP10	0.15676	0.81426		UBA7	0.13833	1.6791		TRIM11	0.13533	1.1936		HSPA2	0.15405	2.2553				ICAM2	0.46832	0.23054		DDX5	0.15212	1.2877		TRIM11	0.1315	1.3668		MX2	0.66841	1.0957
	CXorf27	0.25206	0.55416		IKBKE	0.098945	2.11		IFI44	0.13024	2.3225		GGH	0.1521	2.2282				IFI30	0.67681	0.12107		PSEN2	0.033323	0.75534		TSPO	0.32307	1.8302		WRN	0.41462	0.76751
	SIGLEC7	0.25799	0.53701		HSPA2	0.11801	1.3227		SUSD1	0.12962	1.3555		UBP1	0.14843	1.8803				CXorf27	0.094832	0.49314		LILRA6	0.63693	0.39633		KPNA4	0.426	1.1989		SP3	0.19852	2.2608
	TRIM32	0.28978	0.45584		GGH	0.11672	0.90184		LILRA6	0.12804	1.8391		LILRA6	0.13659	2.1629				LILRA6	0.55031	0.17131		TRIM11	0.11148	0.70293		CAV1	0.53061	0.78025		IKBKE	0.55554	1.2569
	HMOX1	0.005091	1.4536		TRIM11	0.11284	0.76987		TPRX1	0.12759	2.2875		SUN2	0.12699	2.2731				ZBP1	0.26129	0.21027		HLA-C	0.17411	1.1133		TSLP	0.25154	1.5011		PSEN2	0.25923	1.7531
	UBP1	0.57616	0.41069		LILRA6	0.11247	1.4253		NELFA	0.056816	3.1907		IFI44	0.12338	2.8599				NUP153	0.10795	0.53891		IFI44	0.27825	1.463		TSPAN7	0.20913	1.7469		MT1H	0.040495	4.849
	IRF7	0.14926	0.74189		HLA-A	0.10897	1.3936		HLA-A	0.11917	2.0145		HspBP1	0.11801	1.6615				RPS21	0.69608	0.15521		CXorf27	0.14809	1.3583		CHST1	0.38865	1.2372		KRTAP19-2	0.11892	3.2255
	LILRA6	0.17295	0.74677		UBP1	0.10076	0.92441		CHD1	0.1155	1.5416		KRTAP19-2	0.027571	3.0425				KCNK3	0.39979	0.23867		CHD1	0.25954	0.77092		PRAMEF16	0.10251	0.56403		TFAP4	0.12769	3.1355
	IKBKE	0.16411	0.70064		SIGLEC7	0.10017	1.3792		MTA2	0.10957	1.2224		MECP2	0.11148	1.9781				C17orf66	0.3456	0.21235		CD82	0.24682	1.0783		PML	0.45944	1.0411		HMOX1	0.049733	4.5774
	LILRB4	0.035896	1.1037		HMOX1	0.0034917	3.4128		UBP1	0.10208	1.2779		MyD88	0.10773	1.993				CCDC8	0.5012	0.1891		PTPRC	0.067525	0.69621		MT1X	0.036452	1.629		CD300C	0.61743	1.3093
	ST3GAL3	0.060909	1.0495		PSEN2	0.094902	1.7241		PTPRC	0.1013	1.5369		TLR9	0.1065	2.7834				APOL4	0.64455	0.18849		HSPA1B	0.088693	1.5419		PSEN2	0.084164	1.2706		CC2D1B	0.069233	1.8667
	PSEN2	0.094743	0.84968		SUN2	0.086061	1.3301		GGH	0.10017	1.3904		LILRB4	0.10363	3.4256				TSLP	0.12368	0.23498		SIGLEC9	0.37593	1.4307		NDUFB2	0.32453	1.312		UBA7	0.44532	1.2209
	SUN2	0.62134	0.41445		NUP153	0.079872	1.4207		NUP153	0.098945	1.6924		CASP10	0.10017	3.5621				MLLT1	0.15367	0.17543		HspBP1	0.11994	0.61508		CD72	0.019197	0.8782		NUP153	0.6132	1.0253
	SUSD1	0.23731	0.59662		IFI44	0.077429	1.6671		SIGLEC7	0.094902	1.9898		MTA2	0.098945	2.7367				LILRB4	0.29224	0.33799		TFAP4	0.38734	1.5457		TPRX1	0.082366	1.8045		ICAM2	0.27692	1.7402
	HLA-A	0.18264	0.70068		PTPRC	0.076465	0.94914		IRF7	0.087978	2.0886		cdk9	0.098349	2.4532				FCRL3	0.49511	0.19446		CCDC8	0.5686	0.65891		HMOX1	0.11283	2.5613		HspBP1	0.14415	2.8467
	TAP1	0.39349	0.47113		TAP1	0.075482	1.0955		PTPRJ	0.082892	3.0307		TLR8	0.096472	1.8076				CEACAM3	0.25467	0.37541		TRAF6	0.49389	0.61645		HLA-A	0.043256	0.93495		CEACAM3	0.16408	2.4575
	NT	0.97439	0.019169		CHD1	0.073614	1.0016		PSEN2	0.082485	2.1733		SIGLEC7	0.096054	2.6064				TFAP4	0.17572	0.55431		CASP10	0.49273	0.88227		SUN2	0.37168	1.5582		ST3GAL3	0.1047	1.3933
	IFI44	0.16488	0.68594		SUSD1	0.072472	1.2412		MECP2	0.080349	1.9994		CHD1	0.086061	2.5397				FCGR1B	0.58077	0.20501		NELFCD	0.6249	0.51213		KRTAP19-2	0.11604	1.3121		PML	0.21618	1.9026
	IRF3	0.23077	0.563		COL4A2	0.054035	2.3765		CTR9	0.078074	2.7597		TAPBP	0.085197	2.7918				HSPA1A	0.23063	0.27657		CXCL9	0.48205	0.5678		PODXL	0.26437	1.1646		LILRB2	0.072233	3.9271
	HSPA2	0.16653	0.87424		CASP10	0.070753	1.2414		HSPA2	0.072472	2.1106		IRF3	0.082485	2.1429				CD37	0.20913	0.40315		CD300C	0.13579	1.5595		CC2D1B	0.0088758	1.5025		FCRL3	0.2023	1.8978
	ICAM2	0.12675	0.86138		IRF7	0.070246	1.5757		COL4A2	0.061286	3.1215		CD151	0.078601	3.1004				CCNB3	0.60657	0.1983		SUN2	0.39979	0.89059		IFI44	0.26129	1.9396		GADD45B	0.13407	2.9906
	COL4A2	0.03521	1.1304		BCL2L1	0.067227	2.2297		TAPBP	0.063352	2.0799		COL4A2	0.070246	4.0841				TPRX1	0.28134	0.42128		HMOX1	0.13082	1.3164		HLA-C	0.20427	1.0479		PTPRC	0.23832	1.4988
	CHD1	0.24927	0.56599		TPRX1	0.066839	1.5452		SUN2	0.062985	1.4609		TNFRSF18	0.06222	3.0271				HSPA1B	0.19596	0.28763		GADD45B	0.39277	1.3123		NELFA	0.095329	3.0768		IFI44	0.15143	2.7994
	PTPRC	0.15393	0.59646		TAPBP	0.058902	1.6795		BCL2L1	0.05774	3.114		PTPRC	0.056756	2.2993				SIGLEC9	0.13579	0.60056		CTR9	0.26576	1.6048		POLR2A	0.60112	0.91816		CXCL9	0.19259	2.3181
	TPRX1	0.16234	0.75857		LRRC37A	0.05774	2.0244		AXIN1	0.033164	0.61463		FOXP3	0.028008	1.5266				SP1	0.21266	0.3053		ICAM2	0.16405	0.84456		GGH	0.17256	2.473		NDUFB2	0.20973	2.0528
	TNFRSF18	0.0397	0.8671		MECP2	0.054382	1.5025		CASP10	0.05022	2.4807		IFIT1	0.033164	-0.19775				UBP1	0.22434	0.35367		KRTAP19-2	0.13952	1.3007		TNFRSF18	0.11454	2.7709		CD72	0.04721	3.6646
	MECP2	0.036511	0.64426		CTR9	0.040594	1.8643		SP3	0.037187	3.3646		CIITA	0.037882	4.4658				XAB2	0.24196	0.32665		GGH	0.31687	1.1424		HSPA1A	0.24512	2.3142		SP1	0.041747	1.8035
	CTR9	0.034247	1.0942		IRF3	0.039253	1.5203		MT1H	0.037882	2.8941		PTPRJ	0.0383	3.1438				C17orf47	0.3541	0.29988		NDUFB2	0.27365	1.0759		LGALS3BP	0.54126	0.87749		HRC	0.035538	2.6691
	NUP153	0.028465	0.76959		TNFRSF18	0.032657	1.6427		CEACAM3	0.040038	3.2787		CEACAM3	0.0397	4.411				MT1H	0.083121	0.40906		NELFA	0.19774	2.161		NUP153	0.24015	1.8928		HLA-A	0.031972	2.4197
	TAPBP	0.027362	0.7212		CEACAM3	0.021412	2.3161		CIITA	0.04267	3.184		BCL2L1	0.042472	4.6036				HLA-C	0.20756	0.35519		SP1	0.1862	1.7915		CEACAM3	0.21818	1.759		NELFA	0.015174	3.4057
	CC2D1B	0.025823	1.139		KRTAP19-2	0.01881	1.9183		TNFRSF18	0.04278	2.4169		C2orf16	0.04267	-1.4798				CD300C	0.24358	0.40579		NUP153	0.071379	2.1257		GADD45B	0.28603	1.9836		TNFRSF18	0.012959	5.3199
	CEACAM3	0.022863	0.92915		ICAM2	0.016684	2.0263		IRF3	0.043137	2.0206		NFATC2	0.045184	4.6121				CTR9	0.058366	0.66658		TNFRSF18	0.19433	1.9984		SP1	0.36615	1.7313		EHMT2	0.011945	4.9362
	KRTAP19-2	0.014985	0.9058		CC2D1B	0.013535	2.0448		NFATC1	0.043843	3.3972		NUP153	0.045511	2.7866				TNFRSF18	0.22593	0.51699		TPRX1	0.29867	1.3921		HEXIM1	0.37023	2.0141		HSPA1A	0.0086473	5.5953
	GADD45B	0.010396	0.94605		GADD45B	0.004644	2.5528		LRRC37A	0.046803	2.6336		CD72	0.047379	3.5661				EHMT2	0.029776	0.60807		CEACAM3	0.34968	1.456		SP140	0.18769	1.8221		SMARCA4	0.0072467	3.6562
	EHMT2	0.0023096	1.2774		EHMT2	0.0014255	2.6153		PSMB2	0.047379	1.4857		NELFA	0.049733	4.4564				GGH	0.090809	0.5654		EHMT2	0.056548	2.6893		EHMT2	0.015909	3.3562		HEXIM1	0.0049222	4.3985

## Sheet: Fig. 2c
				GRN										CIITA										CC2D1B										CEACAM3										HMOX1
				gRNA-1			gRNA-2			gRNA-3				gRNA-1			gRNA-2			gRNA-3				gRNA-1			gRNA-2			gRNA-3				gRNA-1			gRNA-2			gRNA-3				gRNA-1			gRNA-2
	Untreated		Input	1	1	1	1	1	1	1	1	1		1	1	1	1	1	1	1	1	1		1	1	1	1	1	1	1	1	1		1	1	1	1	1	1	1	1	1		1	1	1	1	1	1
			5	1.15221	2.84923	0.886722	3.37564	4.21959	2.71274	0.444665	1.08704	0.724417		1.65624	2.22886	1.60709	3.02531	3.118	2.84179	0.705031	0.524898	0.966333		1.95204	2.58934	1.04764	1.51695	1.66293	1.27499	1.9921	2.43306	1.6361		1.72763	2.10529	1.64847	1.7787	2.15154	1.42833	1.60449	1.72152	1.18664		2.00143	3.57122	2.22269	1.1303	1.41209	1.12181
			10	2.82901	6.65345	5.07256	13.767	30.5833	17.116	0.438576	0.450088	0.213442		4.64317	5.45784	3.39045	12.5195	23.1701	9.84848	0.553825	0.537497	0.459854		5.43683	8.58616	2.55879	2.40205	5.15017	2.67266	4.32099	4.7197	5.2054		4.76707	7.5879	4.29935	4.31841	6.54934	4.17426	4.12828	2.7338	2.4365		7.81076	15.686	12.574	1.8862	1.8353	2.36012
			15	5.52111	10.3681	8.76747	48.8579	68.6288	88.4175	0.227968	0.122108	0.127101		10.695	7.84982	5.74145	35.8824	50.4418	55.5368	0.2904	0.509271	0.017444		8.80865	13.4235	5.75816	3.0724	7.55283	14.2745	7.99462	6.01844	19.1877		8.26315	11.3951	11.2037	7.00873	12.7875	9.8805	5.50248	1.53702	4.42434		24.1036	29.0929	41.3957	2.3358	3.05072	5.09536
			20	7.33954	28.9747	52.2127	90.8083	349.716	799.162	0.045927	0.046575	0.393324		19.3647	25.6101	7.33374	71.0133	287.842	424.193	0.099177	0.165602	0.113103		13.9397	36.3358	38.1405	3.68161	18.1703	53.2524	9.8898	10.6297	220.786		11.6243	32.0181	41.1749	8.80631	80.3955	27.6801	6.13977	5.33446	15.0174		38.399	105.652	263.356	1.86195	11.3453	28.8282
				GRN										CIITA										CC2D1B										CEACAM3										HMOX1
	With IFNb			gRNA-1			gRNA-2			gRNA-3				gRNA-1			gRNA-2			gRNA-3				gRNA-1			gRNA-2			gRNA-3				gRNA-1			gRNA-2			gRNA-3				gRNA-1			gRNA-2
				1	1	1	1	1	1	1	1	1		1	1	1	1	1	1	1	1	1		1	1	1	1	1	1	1	1	1		1	1	1	1	1	1	1	1	1		1	1	1	1	1	1
				1.86141			3.54032			1.28279				2.09239			2.48322			0.79638				1.58976			1.26934			1.61889				1.81674			1.462			1.35882				1.87868			1.01434
				4.14405	4.62735	3.90907	13.8459	23.6069	15.0672	0.939923	1.10173	2.28297		4.02292	5.48548	1.66507	11.2426	14.1953	8.14529	0.599311	0.821413	0.633764		4.31131	7.42879	0.932548	2.22091	2.99105	1.64997	2.83063	6.94138	2.97564		4.52961	3.40747	4.893	3.29846	4.12642	4.87309	2.56666	4.03787	2.33414		6.49347	14.1693	6.91753	1.47714	3.02782	1.54239
				8.01603	7.2862	19.4365	47.7174	40.0057	63.9981	0.769885	0.054026	4.62475		9.06974	7.37614	1.65889	24.602	25.7626	27.6957	0.314348	0.557079	6.28006		4.97965	9.21932	0.161998	2.53003	3.40575	2.31001	3.91646	13.0248	4.85267		7.16477	4.54685	21.0407	5.45951	7.28119	10.8605	3.1541	5.68825	5.22557		12.3633	28.0275	27.1271	2.09367	3.59796	2.51752
				18.9381	13.0127	32.9628	223.123	149.174	131.167	0.027702	1.05099	1.93927		22.6294	13.3525	4.96073	104.97	40.0506	27.5981	0.620548	0.302516	0.965246		17.9462	9.75108	0.675414	9.8817	3.23842	7.61738	33.7231	6.08775	6.10873		14.475	11.6688	23.7809	19.3089	9.69139	11.2619	7.67282	4.8184	4.38425		187.258	17.1577	45.5232	11.1851	1.35379	0.928771
[truncated: 45 more columns]

## Sheet: Fig. 2d
	Mageck score (rep 1)	Mageck score (rep 2)
MARCH8	0.130457	0.202331
ABCA1	0.249222	0.209469
ACP1	0.054428	0.112051
ACTL6A	0.053283	0.043337
ADAR	0.846063	0.830237
AFF4	0.295035	0.143126
AGO2	0.85149	1.80485
AHSG	1.16773	0.71487
AIM2	0.328512	0.487102
AKAP1	0.617839	0.96461
AKAP13	0.079788	0.250094
ANKRD20A3	0.001113	0.004975
ANKRD36	0.398255	0.543907
AP1G2	0.080728	0.258982
APOBEC3A	0.469506	0.600638
APOBEC3B	0.188103	0.238185
APOBEC3C	1.73283	1.42336
APOBEC3D	0.485107	0.718717
APOBEC3F	0.19885	0.130457
APOBEC3G	0.134245	0.269161
APOBEC3H	0.27684	0.274897
APOL1	0.240687	0.309025
APOL3	0.301404	0.377755
APOL4	0.157428	0.194078
APOL6	0.202331	0.250967
ARHGEF1	0.609136	0.696221
ARID1A	0.105645	0.198157
ATP1B3	0.210194	0.17607
AXIN1	1.96904	1.96904
BANF1	0.30792	0.312364
BANP	1.03594	0.923214
BCL11A	0.001483	0.003007
BCL11B	0.228457	0.266345
BCL2	0.916712	0.536854
BCL2L1	0.5737	1.58978
BIRC2	0.879821	0.387831
BMP2K	0.178539	0.071159
BRCA2	0.033347	0.0237
BRD4	1.08177	0.873999
BST2	0.064578	0.010759
BTG2	0.187448	0.283763
BTN3A2	0.568556	1.03594
C17orf47	0.420239	0.373547
C17orf66	0.168258	0.190737
C1orf127	0.248351	0.191397
C1orf162	0.536854	0.402832
C2orf16	2.16478	2.05592
C3orf17	0.017824	0.054664
C4BPA	0.024472	0.010906
C6orf1	0.497313	0.461992
C6orf10	0.087539	0.197473
C9orf43	0.008641	0.000482
CAMP	0.032705	0.162475
CASC5	0.036699	0.051925
CASP1	0.060965	0.065643
CASP10	0.556018	0.648474
CASP5	0.125402	0.091633
CAV1	0.435251	1.01897
CAV2	0.475266	0.479176
CBFB	0.057268	0.072301
CBX3	0.030221	0.091982
CC2D1A	0.648474	0.645296
CC2D1B	0.897841	0.950317
CCDC8	1.15596	1.12251
CCNB3	0.216861	0.105252
CCNT1	0.269161	0.576312
CCR3	0.209469	0.442168
CD151	0.493184	0.674998
CD164	0.237359	0.264481
CD209	0.002094	0.05607
CD300A	0.458296	0.738571
CD300C	0.507827	0.358605
CD33	0.396737	0.374945
CD37	0.227664	0.460134
CD38	0.156325	0.04759
CD3E	0.284766	0.033023
CD4	0.43017	0.795609
CD53	0.447453	0.560983
CD58	0.052375	0.113701
CD63	0.139608	0.126767
CD72	1.49505	1.78086
CD81	0.343155	0.340654
CD82	1.05366	0.722597
CD86	0.002194	0.033999
CD9	0.443915	0.405917
CDK13	0.302474	1.36207
cdk7	0.003782	0.007844
cdk9	0.69259	0.532214
CDKN1A	0.090599	0.064316
CDKN2A	1.24642	1.44593
CEACAM1	0.703576	0.485107
CEACAM3	0.523139	1.58408
CEBPB	0.440417	0.48912
CENPE	0.678443	0.566022
CENPF	0.057749	0.057268
CENPO	0.081356	0.041981
CFLAR	0.080415	0.234078
CHD1	0.527653	0.458296
CHD3	0.366663	0.578939
CHMP5	0.034493	0.032068
CHST1	0.589628	0.556018
CIITA	2.31062	3.00903
CLEC12A	1.78086	1.65043
CLEC4A	0.10921	0.083272
CLEC4M	0.467615	0.311242
CNP	0.553556	1.63695
COA1	0.759501	0.426827
COL4A2	0.642141	0.69259
COMMD1	0.319166	0.383472
COX5A	0.354666	0.34441
CPSF3	0.163043	0.138131
CPSF6	0.124505	0.115375
CTAG1A	1.96924	1.79008
CTNNB1	0.065108	0.074342
CTR9	0.612023	0.443915
CXCL9	0.258982	0.251843
CXorf27	0.805181	0.501483
CYLD	0.008832	0.000826
DDX3X	0.380604	0.147233
DDX5	0.240597	0.242536
DDX58	0.054664	0.000713
DDX6	0.685459	0.742657
DEFB1	0.994777	0.353361
DENND4A	0.057992	0.057992
DGCR8	0.073755	0.07523
DHX15	0.233267	0.186152
DHX30	0.795609	0.65492
DHX9	1.29215	1.02737
DICER1	0.312364	0.145166
DKC1	0.069469	0.018453
DLG1	1.09157	0.879821
DNAJA1	0.04929	0.017105
DNAJB1	0.118353	0.07493
DNAJB6	0.256279	0.179162
DNAJC5	0.483121	0.558493
DROSHA	0.07886	0.036009
DTX3L	0.263556	0.087874
DUSP1	0.345669	0.153601
E2F1	0.409047	0.473338
EHMT2	3.69945	1.77557
EIF2AK2	0.006987	0.014888
EIF3E	0.250094	0.255386
EIF3F	0.339419	0.354666
EIF3L	0.216111	0.070872
ELAVL1	0.21462	0.338187
ELL	0.460134	0.431857
ELL2	0.039734	0.08489
ENTPD1	0.425159	0.423509
EPSTI1	0.000595	0.001645
ERCC5	0.082626	0.154685
ERICH1	0.35207	0.369399
EXO1	0.161907	0.057749
EZR	0.201626	0.217613
FAM208A	0.197473	0.038641
FCGR1B	0.114956	0.195424
FCGR3A	0.404372	0.495244
FCRL3	0.164189	0.465733
FCRL5	0.127681	0.134245
FLG	0.282762	0.32732
FOXO1	0.473338	0.413795
FOXP3	1.89678	1.73283
FPGS	0.950317	0.609136
FPR1	0.272012	0.299262
GADD45A	0.044125	0.031134
GADD45B	0.840734	2.06554
GADD45G	0.67158	0.763841
GBP4	1.20522	1.26112
GBP5	0.117925	0.072594
GCSAML	0.135691	0.028738
Gemin2	0.03567	0.019211
GGH	0.597859	0.265416
GIMAP7	0.068085	0.157978
GNA13	0.050376	0.110015
GRN	2.05592	2.53219
GZMA	0.137147	1.16773
GZMB	0.055128	0.131867
GZMH	0.379177	0.078246
HAVCR1	0.058971	0.049509
HAVCR2	0.099174	0.192066
HDAC1	0.156873	0.227664
HDAC2	0.04655	0.068908
HDAC3	0.146716	0.218374
HERC5	0.000635	0.00476
HERC6	0.239012	0.146198
HEXIM1	1.14451	1.29215
HEXIM2	0.520914	1.0447
HGS	0.936554	1.06281
HIF1A	0.095885	0.045323
HLA-A	0.32732	0.305728
HLA-B	0.71487	0.825097
HLA-C	0.399768	0.326141
HMGA1	0.730487	1.61894
HMGB1	0.281764	0.664823
HMMR	0.026341	0.032546
HMOX1	2.98856	2.9588
HRC	0.285779	0.365301
HRNR	1.12251	0.551124
HSD17B6	0.370774	0.29609
HSF1	0.074049	0.139117
HSH2D	0.15252	0.10921
HSP90AA1	0.264481	0.228457
HSP90AB1	0.151983	0.034164
HSPA12A	1.6145	1.27635
HSPA12B	0.06672	0.10294
HSPA13	0.162475	0.104478
HSPA14	0.186152	0.304641
HSPA1A	2.34091	1.05366
HSPA1B	1.68965	1.89678
HSPA2	0.830237	0.507827
HSPA4	0.139117	0.14465
HSPA5	0.044322	0.050156
HSPA6	0.177302	0.188103
HSPA8	0.454631	0.815025
HSPA9	0.138131	0.034657
HSPB1	0.726536	0.755228
HspBP1	0.923214	0.916712
ICAM2	0.600638	0.463858
IFI16	0.232458	0.258077
IFI30	0.163619	0.114956
IFI44	0.348209	0.389297
IFI44L	0.041221	0.053739
IFIT1	1.30856	1.20522
IFIT3	0.330897	0.234898
IFITM1	0.516498	0.393737
IFITM2	0.132338	0.512141
IFITM3	0.153057	0.116219
IFNAR1	0.093035	0.12495
IGFL2	0.099545	0.088549
IKBKE	0.541543	0.499379
IL18R1	0.020675	0.101045
IPO7	0.032387	0.036179
IRF3	0.374945	0.553556
IRF7	0.746807	0.777128
ISG15	0.298199	0.639009
ITGB3BP	0.074941	0.044442
IVL	2.2222	0.772653
KAT5	0.051035	0.054896
KCNK3	0.626757	0.520914
KPNA2	0.548705	0.324964
KPNA4	0.293837	0.326951
KRTAP19-2	0.551124	0.734498
KRTAP5-4	0.049509	0.054197
LAIR1	0.219892	0.09129
LAIR2	0.44206	0.405265
LAMP2	0.097698	0.095885
LEF1	0.086541	0.104091
LGALS3BP	0.750997	1.00267
LIF	0.390769	0.620785
LILRA1	1.32565	1.32565
LILRA3	0.473583	0.363181
LILRA4	0.164766	0.244911
LILRA5	0.117072	0.136178
LILRA6	0.290883	0.310132
LILRB2	0.477217	0.471418
LILRB4	0.614912	0.689009
LRRC37A	0.734498	1.14451
LSM1	0.137636	0.321473
MAP3K5	0.210927	0.267285
MARCO	0.180417	0.135691
MATR3	0.034657	0.048225
MCM2	0.108011	0.213135
MDM2	0.033999	0.060715
MECP2	0.346942	0.290883
MED7	0.005564	0.003164
MEFV	1.46979	1.13336
MID1IP1	0.254496	0.1934
MKI67	0.777128	0.345669
MLKL	0.072594	0.04179
MLLT1	0.558493	0.306827
MLLT3	0.055596	0.053052
MLST8	0.891739	0.477217
MMP8	0.050595	0.009834
MNDA	0.155231	0.190077
MOV10	0.049076	0.077939
MS4A4A	0.091982	0.244064
MST1R	0.929814	0.910342
MT1H	1.5506	1.6616
MT1X	0.421865	0.368029
MTA1	0.387831	0.286787
MTA2	0.423509	0.703576
MTOR	0.226089	0.41062
MX2	0.563488	0.483121
MYC	0.635918	0.707301
MyD88	0.272971	0.271062
NAPSA	0.402832	0.117072
NCKAP1	0.013466	0.055833
NCOA6	0.050815	0.040472
NDUFB2	0.674998	0.586918
NDUFB6	0.239849	0.589628
NDUFS5	1.38153	1.08177
NEIL3	0.013775	0.018603
NELFA	0.661504	0.835439
NELFB	0.077939	0.023325
NELFCD	0.190077	0.268218
NELFE	0.401297	0.541543
NFAT5	0.134724	0.09374
NFATC1	2.16284	1.68702
NFATC2	0.986994	0.943362
NFATc3	0.10294	0.216861
NFKB1	0.971917	0.454631
NFKBIA	1.01074	0.750997
NKG7	0.755228	0.929814
NMI	0.083915	0.085879
NONO	0.336959	0.314608
NPIP	0.006824	0.044322
NT	0.098629	0.127063
NUMBL	0.174847	0.165344
NUP107	0.392245	0.270115
NUP133	0.008769	0.011361
NUP153	0.738571	0.366663
NUP155	0.222196	0.168847
NUP160	0.334513	0.210194
NUP210	0.181675	0.284766
NUP214	0.300327	0.2788
NUP54	0.039915	0.044923
NUP62	0.116219	0.219128
NUP85	0.16767	0.204447
NUP98	1.65043	1.5506
OAS1	0.491147	0.36261
OAS2	0.089909	0.087204
P2RX5	0.198157	0.170034
PAGE1	0.382036	0.336959
PARP14	0.009359	0.056308
PARP9	0.373547	0.129064
PCED1B	2.53219	2.16478
PECR	0.576312	0.62377
PHF11	0.124054	0.182944
PML	0.664823	0.592337
PODXL	0.873999	1.56719
POLQ	0.132815	0.106039
POLR2A	0.14465	0.168258
POU2F1	0.098068	0.213874
POU2F2	0.461992	0.372153
PPHLN1	0.067536	0.030826
PPIA	0.205157	0.205157
PPP1R14D	0.96461	0.447453
PQBP1	0.305728	0.3238
PRAMEF16	1.40193	1.68965
PRAMEF2	0.326141	0.359936
PRDX1	0.245766	0.415386
PRDX2	0.868253	1.40193
PRDX4	0.12495	0.052826
PRG3	0.369399	0.986994
PRG4	0.340654	0.348209
PRKAA1	0.010612	0.007045
PRKAA2	0.208745	0.363954
PRKCA	0.320318	0.273933
PRKCD	0.34441	0.380604
PRKCE	0.578939	0.563488
PRKCZ	0.689009	0.885723
PRKRA	0.004312	0.005107
PRMT6	0.001466	0.015257
PRPF8	0.639009	0.746807
PRR13	0.01279	0.019765
PSEN2	1.58135	1.21851
PSG11	0.5463	0.475266
PSG2	1.10163	0.425159
PSIP1	1.19235	1.10163
PSMB2	1.42336	1.52192
PTPRC	1.0447	1.01074
PTPRJ	0.711058	0.768225
PYHIN1	0.091633	0.085218
R3HDM1	0.039548	0.016311
RAB6A	0.529928	0.730487
RAD18	1.27635	1.34347
RAD21	1.07218	0.85149
RAET1L	0.006665	0.008331
RANBP17	0.539192	0.711058
RANBP2	0.001213	0.000239
RARRES3	1.52192	1.38153
RBM10	0.29295	0.341903
RBM17	0.220656	0.30792
RBM25	0.465733	0.339419
RBM5	0.128602	0.318017
RBPJ	0.277819	0.398255
RELA	0.258077	0.319166
RHOA	0.241527	0.098433
RICTOR	0.160214	0.107616
RIPK3	0.234898	0.301404
RNASE2	0.154685	0.194751
RNASE3	0.084241	0.122277
RNASEL	0.067805	0.049942
RNF10	1.06281	0.418619
RNF115	1.23224	1.23224
RNF216	0.247491	0.118781
RNF7	0.136659	0.15414
ROCK2	0.1158	0.022578
RPL12	0.242369	0.857016
RPS21	0.279783	0.332099
RPTOR	0.040472	0.067536
RSAD2	0.035839	0.100667
SAMHD1	0.291911	0.614912
SELPLG	0.231651	0.19885
SERINC3	0.442168	0.467615
SERINC5	0.054197	0.15252
SERPINB6	0.051255	0.03567
SERPING1	1.00267	0.781675
SETDB1	0.768225	0.288826
SFPQ	0.024734	0.004848
SGOL2	0.620785	0.518701
SIGLEC10	0.742657	0.428489
SIGLEC7	1.01897	0.433551
SIGLEC9	1.02737	0.43017
SIRPB1	0.449234	0.491147
SIRT1	0.007045	0.009972
SLAMF1	0.810061	0.994777
SLAMF6	0.772653	0.78627
SLC26A3	0.415386	0.493184
SLC31A2	0.681937	0.272971
SLC40A1	0.077332	0.100294
SLFN11	0.06327	0.058971
SLU7	0.076424	0.057506
SMARCA1	0.361271	0.222965
SMARCA4	1.21851	1.49505
SMARCB1	0.78627	0.57112
SNRPC	0.080995	0.048259
SP1	0.169437	0.116645
SP100	0.057025	0.022825
SP110	0.219128	0.44568
SP140	0.104865	0.099174
SP3	0.543907	2.31062
SPAG5	0.028594	0.05922
SPEN	0.0355	0.186799
SPRR2G	0.106039	0.182309
SRSF6	0.173634	0.18358
SSX7	0.101045	0.119215
ST3GAL3	0.957385	0.904029
STAB1	0.270115	0.303556
SUB1	0.433551	0.31348
SUMO1	3.00903	1.6145
SUMO2	0.109613	0.148277
SUN1	0.503582	0.421865
SUN2	0.315738	0.279783
SUPT4H1	0.62377	0.603452
SUPT5H	0.097334	0.025931
SUPT6H	0.186799	0.226089
SUSD1	0.184223	0.291911
SUV39H1	0.405917	0.289849
TAGLN2	0.718717	1.07218
TAP1	0.329698	0.293991
TAPBP	0.311242	0.243212
TARDBP	0.184861	0.800355
TBP	0.070591	0.076424
TCF4	0.372153	0.106427
TCHHL1	1.36207	0.891739
TFAP4	0.722597	0.661504
TFB2M	1.13336	0.897841
TFCP2	0.252728	0.12722
TIMD4	0.056308	0.004154
TLR2	0.603452	0.612023
TLR4	0.353361	0.382036
TLR7	0.255386	0.248351
TLR8	0.481131	0.29295
TLR9	0.820018	0.805181
TMEM126B	0.048225	0.173634
TMEM173	0.428489	0.632831
TNFRSF10A	0.2073	0.376348
TNFRSF10D	0.707301	1.15596
TNFRSF18	0.41062	0.481131
TNFSF10	0.194751	0.229251
TNPO3	0.862583	0.65819
TNRC6A	0.070724	0.002697
TOP1	0.080101	0.090251
TOPBP1	0.000421	0.007438
TP53BP1	0.297139	0.235712
TPRX1	0.586918	0.699861
TRAF6	0.383472	0.957385
TRIM11	0.393737	0.790914
TRIM21	0.143634	0.174847
TRIM22	0.013726	0.03533
TRIM28	0.243212	0.153057
TRIM32	0.560983	0.726536
TRIM37	0.098433	0.042752
TRIM5	0.212398	0.222196
TROAP	0.790914	0.595081
TSG101	0.090942	0.164766
TSLP	0.668188	0.469506
TSPAN7	0.584242	0.846063
TSPAN8	0.048012	0.039002
TSPO	0.395234	0.219892
UBA7	0.52539	0.568556
UBASH3A	0.418619	0.651695
UBASH3B	0.512141	0.52539
UBE2B	0.133287	0.074636
UBE2L6	0.365301	0.334513
UBP1	0.230047	0.252728
USP26	0.534528	0.409047
VRK2	0.316881	0.346942
WRN	0.108407	0.103705
XAB2	0.815025	0.840734
XIAP	0.363954	0.357288
XPO1	0.012875	0.009559
XRCC5	0.438684	0.061981
XRCC6	0.170625	0.095165
XRN1	0.028019	0.019433
XRRA1	0.07523	0.075824
YY1	0.196106	0.165923
ZAP70	0.199537	0.199537
ZBP1	0.699861	1.11194
ZC3H12A	0.566022	0.97939
ZNF10	0.090251	0.097334
ZNF141	1.17986	1.46979
ZNF175	0.055833	0.099545
ZNF257	0.068634	0.021377
ZNF28	0.800355	0.936554
ZNF350	0.835439	1.83493
ZNF417	0.306827	0.27684
ZNF429	0.368029	0.503582
ZNF587	0.302736	0.503278
ZNF679	0.606284	0.759501
ZWINT	0.192736	0.211662

## Sheet: Fig. 2e
		Day 15	Day 20
	GBP5	1.767	2.15958
	IFI16	2.59116	4.09015
	IFITM1	6.24751	7.53781
	IFITM2	2.18418	2.77721
	TRIM5	2.38536	3.74173
	SamHD1	2.85101	3.40229

## Sheet: Fig. 2f
NL4.3 CEMM7 Untreated	NL4.3 CEMM7 IFN	NL4.3 SupT1 Untreated	NL4.3 SupT1 IFN
EHMT2	EHMT2	FOXP3	ANKRD36
FOXP3	PCED1B	GRN	SUN1
HMOX1	HMOX1	CD72	ZNF28
C2orf16	CTAG1A	AHSG	DNAJB1
GADD45B	AXIN1	RAD18	HLA-A
PCED1B	GADD45B	PCED1B	IRF3
CTAG1A	SUMO1	PSMB2	APOBEC3A
KRTAP19-2	CD72	ATP1B3	SERPING1
MT1H	HSPA1A	IRF3	CTR9
SUMO1	CEACAM3	SUN1	CTAG1A
CEACAM3	NUP153	APOBEC3A	GGH
AXIN1	TAPBP	RIPK3	NUP153
CC2D1B	MT1H	IVL	GRN
TAPBP	GRN	HLA-A	RAD18
CD72	NFATC1	SLAMF6	FOXP3
NUP153	FOXP3	EHMT2	EHMT2
GRN	TNFRSF18	SLC31A2	PTPRC
HMGA1	RAD18	ACP1	NAPSA
CTR9	MECP2	CC2D1B	CIITA
COL4A2	HMGA1	COA1	MEFV
LILRB4	CTR9	DENND4A	IVL
MECP2	HSPA12A	PQBP1	PCED1B
RAD18	CC2D1B	XIAP	HMOX1
TNFRSF18	COL4A2	SERPING1	PSMB2
NFATC1	KRTAP19-2	BTN3A2	LGALS3BP
XAB2	SP3	MEFV	MT1H
MEFV	IRF3	APOBEC3C	CLEC12A
HSPA1A	IVL	SLAMF1	HSPA12A
PRAMEF16	NELFA	HRNR	SLU7
TSPAN7	C2orf16	LILRB4	HSPA2
BCL2L1	TSPAN7	RNF115	DDX6
APOBEC3C	APOBEC3C	MYC	PSEN2
SMARCA4	SMARCA4	ZNF429	CD72
C6orf1	MEFV	CTAG1A	LRRC37A
HSPA12A	SUSD1	MT1X	HEXIM2
NELFA	CLEC12A	HEXIM1	RNF216
RNF115	LILRB4	SMARCA4	ERICH1
ST3GAL3	CIITA	HSPA1A
PSMB2	IRF7	TNFRSF18
CLEC12A	SIGLEC9	NELFA
ICAM2	IFI44	APOBEC3D
IRF3	RAD21	DHX9
SP3	TPRX1	HRC
CIITA	HSPA1B	MT1H
LRRC37A	PODXL	SP1
CCDC8	SGOL2	CTR9
HSPA1B	ZNF28	SGOL2
TPRX1	ST3GAL3	HMOX1
RARRES3	ICAM2	GBP4
IRF7	ELL	ADAR
CASP10	PSIP1	ZNF28
SUSD1	SUN2
PODXL	KCNK3
CHD1	SLAMF6
TAP1	GGH
PTPRC	TAP1
IFI44	HLA-A
SUN2	BCL2L1
HSPA2	APOL4
IVL	ZNF350
C1orf162	TRIM32
IFIT1	PTPRJ
PTPRJ	MyD88
NFATC2	PSMB2
ZNF350	IKBKE
IKBKE	TFAP4

## Sheet: Fig. 2g
			GRN				CIITA				CC2D1B				CEACAM3				HMOX1				EHMT2
			gRNA-1	gRNA-2	gRNA-3		gRNA-1	gRNA-2	gRNA-3		gRNA-1	gRNA-2	gRNA-3		gRNA-1	gRNA-2	gRNA-3		gRNA-1	gRNA-2	gRNA-3		gRNA-1	gRNA-2	gRNA-3		NT
		Input	1	1	1		1	1	1		1	1	1		1	1	1		1	1	1		1	1	1		1	1	1	1	1	1	1	1	1	1
		5	1.33099	2.29078	1.04512		1.75009	1.43728	0.857736		1.12716	1.06239	1.38588		1.32339	1.44609	1.13674		1.2365	0.847914	1.55036		1.81291	1.5573	1.42668		0.990166	1.2514	1.1431	0.893854	0.903018	0.855633	0.765368	0.950935	0.723949	1.00746
		10	2.15072	10.4373	0.722429		3.68822	5.80846	0.352409		11.6454	1.06948	3.02916		3.25192	2.7859	2.6578		2.52977	1.76546	6.40331		8.18321	6.57236	3.67172		0.915428	1.19461	1.96847	1.24162	0.420948	0.486762	0.484518	0.764059	0.607039	0.860441
		15	1.75178	29.7285	0.501497		2.96056	6.06072	0.131268		40.3788	1.84989	2.89134		3.44751	3.04244	5.6547		6.01688	1.83167	14.8955		10.4333	15.4711	5.21014		0.878658	1.20171	2.37336	0.624265	0.18908	0.406538	0.457032	1.18953	0.231768	0.651603
		20	7.5267	202.55	0.263174		5.31819	15.252	0.017222		124.956	1.87052	3.59601		8.30573	2.21261	5.42677		23.5151	1.89679	106.427		30.1311	61.6173	7.77956		1.12201	1.61957	1.41985	1.84274	0.099225	2.31628	0.228418	0.029726	0.324336	0.569909

## Sheet: Fig. 3b
		NT	1	1	1
		GRN KO	1.89976	2.40942	2.52174

## Sheet: Fig. 3c
		NL4-3			NL4-3 nef stop			NL4-3 vpu stop			NL4-3 vpr stop			NL4-3 nef vpu vpr stop			CHO77			CHO77 vpu stop			CHO77 nef stop			CHO77 nef stop vpu stop			CHO77vpr stop			CHO77 vif stop
		n=1	n=2	n=3	n=1	n=2	n=3	n=1	n=2	n=3	n=1	n=2	n=3	n=1	n=2	n=3	n=1	n=2	n=3	n=1	n=2	n=3	n=1	n=2	n=3	n=1	n=2	n=3	n=1	n=2	n=3	n=1	n=2	n=3
	0	100	100	100	100	100	100	100	100	100	100	100	100	100	100	100	100	100	100	100	100	100	100	100	100	100	100	100	100	100	100	100	100	100
	0,0016	80	99	55	21	83	76	66	94	62	87	83	113	84	80	72	58	76	71	88	98	87	84	93	74	89	76	90	84	129	58	60	87	42
	0,008	85	92	96	20	76	85	75	92	71	66	85	123	65	81	79	54	88	66	106	96	87	89	81	56	78	105	57	86	95	73	61	71	50
	0,04	90	95	79	16	72	77	88	88	68	78	82	126	60	79	53	82	91	55	87	95	83	67	66	66	75	92	81	76	89	52	48	60	43
	0,2	91	84	92	9	64	84	76	84	77	79	65	95	44	55	75	50	75	67	67	94	73	46	64	48	50	74	56	52	102	56	51	71	58
	1	30	65	92	7	44	83	15	62	85	46	54	76	13	25	48	42	47	53	31	48	56	24	32	55	16	31	36	34	49	42	44	44	48

[truncated: 56 more sheets: Fig. 3d, Fig. 3e, Fig. 3f, Fig. 3g, Fig. 4a, Fig. 4b, Fig. 4c, Fig. 4d, Fig. 4e, Fig. 5a, Fig. 5b, Fig. 5c, Fig. 5d, Fig. 5e, Fig. 6a, Fig. 6b, Fig. 6c, Fig. 6d, Fig. 6e, Fig. 6f …]
